# Supplementary material for: Data Mining of Sediment Microbiomes of the Tibetan Plateau Revealed a Genomic Repository of Ancient Lineages and Adaptive Evolution of Asgardarchaeota
Source: Research (Wash D C). 2026 Mar 31;9:1213. doi: 10.34133/research.1213 (PMC13036324; doi:10.34133/research.1213)
Supplement: Supplementary 1 — Figs. S1 to S12 Tables S1 to S14 [file research.1213.f1.zip]

Archive with 2 entries (2 files):
- supplementary materials 20260111.docx
- supplementary tables 20250924.xlsx
