# Supplementary material for: Data Mining of Sediment Microbiomes of the Tibetan Plateau Revealed a Genomic Repository of Ancient Lineages and Adaptive Evolution of Asgardarchaeota
Source: Research (Wash D C). 2026 Mar 31;9:1213. doi: 10.34133/research.1213 (PMC13036324; doi:10.34133/research.1213)
Supplement: Supplementary 1 — Figs. S1 to S12 Tables S1 to S14 [file research.1213.f1.zip › supplementary tables 20250924.xlsx]

## Sheet: Table S1
Table S1. The metadata of TPMC-S.
Sediment_samples	Latitude	Longitude	Altitude	Ecosystem	Ecoregions	Region	Sediment_lib	Sediment_gene_count	Water_lib	Water_gene_count
202104TB-W31-N1	31.7728	89.3471	4544	Freshwater lake	Central Tibetan Plateau alpine steppe	Tibet	144886906	2044896	356208916	875038
202104TB-W32-N1	31.7723	89.3464	4551	Freshwater lake	Central Tibetan Plateau alpine steppe	Tibet	150245836	2022686	316128166	583876
202104TB-W33-N1	31.7709	89.3479	4549	Freshwater lake	Central Tibetan Plateau alpine steppe	Tibet	164043272	2356321	309909628	697526
202104TB-W34-N1	31.7697	89.3486	4545	Freshwater lake	Central Tibetan Plateau alpine steppe	Tibet	195606546	2759291	412593054	777370
202104TB-W58-N1	32.0746	91.4242	4547	Freshwater lake	Tibetan Plateau alpine shrublands and meadows	Tibet	177905500	2796031	388177224	1394114
202104TB-W59-N1	32.074	91.4276	4551	Freshwater lake	Tibetan Plateau alpine shrublands and meadows	Tibet	194310326	2594743	304615866	1369046
202104TB-W60-N1	32.0771	91.4343	4549	Freshwater lake	Tibetan Plateau alpine shrublands and meadows	Tibet	203188790	2922387	326842044	1101867
202104TB-W61-N1	32.082	91.4286	4548	Freshwater lake	Tibetan Plateau alpine shrublands and meadows	Tibet	150672996	2274100	347040296	1050969
202104TB-W69-N1	31.4114	91.509	4492	Freshwater lake	Central Tibetan Plateau alpine steppe	Tibet	208107002	2148387	398271654	1180625
202104TB-W70-N1	31.4154	91.509	4490	Freshwater lake	Central Tibetan Plateau alpine steppe	Tibet	238820886	2365606	335351700	1038218
202104TB-W71-N1	31.4172	91.5091	4493	Freshwater lake	Central Tibetan Plateau alpine steppe	Tibet	286120970	2217378	324959126	1016193
BMC20S-2-N1	30.7727	ss	4727	Freshwater lake	Tibetan Plateau alpine shrublands and meadows	Tibet	323140700	3984022	NA	NA
BMC20S-N1-N1	30.772	90.9569	4726	Freshwater lake	Tibetan Plateau alpine shrublands and meadows	Tibet	270720208	3261740	NA	NA
CC-20S-1-N1	28.9702	90.5129	4435	Freshwater lake	Yarlung Tsangpo arid steppe	Tibet	164400904	2541406	409714838	1401136
CC-20S-1-N1	28.9702	90.5129	4435	Freshwater lake	Yarlung Tsangpo arid steppe	Tibet	164400904	2541406	473647688	1164117
CC-20S-1-N1	28.9702	90.5129	4435	Freshwater lake	Yarlung Tsangpo arid steppe	Tibet	164400904	2541406	439429658	1118546
CC-20S-1-N1	28.9702	90.5129	4435	Freshwater lake	Yarlung Tsangpo arid steppe	Tibet	164400904	2541406	321862888	3655082
CC-20S-1-N1	28.9702	90.5129	4435	Freshwater lake	Yarlung Tsangpo arid steppe	Tibet	164400904	2541406	623429262	1233806
CC-20S-2-N1	28.9768	90.508	4431	Freshwater lake	Yarlung Tsangpo arid steppe	Tibet	212273890	2868889	NA	NA
CC-20S-3-N1	28.9814	90.506	4435	Freshwater lake	Yarlung Tsangpo arid steppe	Tibet	209728606	2871337	NA	NA
CE-20S-1-N1	31.4084	91.4793	4523	Freshwater lake	Central Tibetan Plateau alpine steppe	Tibet	207567326	2269780	643098880	1438597
CE-20S-1-N1	31.4084	91.4793	4523	Freshwater lake	Central Tibetan Plateau alpine steppe	Tibet	207567326	2269780	608025936	1518262
CE-20S-1-N1	31.4084	91.4793	4523	Freshwater lake	Central Tibetan Plateau alpine steppe	Tibet	207567326	2269780	478338260	1350886
CE-20S-2-N1	31.4132	91.4813	4523	Freshwater lake	Central Tibetan Plateau alpine steppe	Tibet	193844650	2097776	569944994	1540739
CE-20S-3-N1	31.4205	91.4859	4523	Freshwater lake	Central Tibetan Plateau alpine steppe	Tibet	156248602	1959684	NA	NA
CE-B-S-2-N1	31.5087	91.5499	4523	Freshwater lake	Central Tibetan Plateau alpine steppe	Tibet	172413510	2145612	324927978	1108281
CE-D-S-28.1m-N2	31.4194	91.5196	4523	Freshwater lake	Central Tibetan Plateau alpine steppe	Tibet	200078466	2006305	532894664	1210910
CE-D-S-N1	31.4195	91.5238	4523	Freshwater lake	Central Tibetan Plateau alpine steppe	Tibet	232714236	2996198	437245402	1081060
CE-N-S-N1	31.4121	91.5109	4523	Freshwater lake	Central Tibetan Plateau alpine steppe	Tibet	219286250	2062109	564979406	1200059
CN-2-4.9m-N1	31.9358	91.483	4586	Freshwater lake	Tibetan Plateau alpine shrublands and meadows	Tibet	141331294	2294471	351311696	1148662
CN-B-S-2-N2	32.0772	91.4343	4585	Freshwater lake	Central Tibetan Plateau alpine steppe	Tibet	189896240	2999578	616515120	1873688
CN-B-S-N1	32.0801	91.4265	4586	Freshwater lake	Central Tibetan Plateau alpine steppe	Tibet	281116410	3694668	473832176	1612139
CN-S-N1	32.925	91.5074	4992	Freshwater lake	Central Tibetan Plateau alpine steppe	Tibet	183394374	2653970	NA	NA
CRC-20S-1-N1	31.1149	92.8425	4902	Freshwater lake	Central Tibetan Plateau alpine steppe	Tibet	187954162	2904786	716812510	1790759
CRC-20S-1-N1	31.1149	92.8425	4902	Freshwater lake	Central Tibetan Plateau alpine steppe	Tibet	187954162	2904786	493520566	1613414
CRC-20S-1-N1	31.1149	92.8425	4902	Freshwater lake	Central Tibetan Plateau alpine steppe	Tibet	187954162	2904786	536102672	2288208
CRC-20S-1-N1	31.1149	92.8425	4902	Freshwater lake	Central Tibetan Plateau alpine steppe	Tibet	187954162	2904786	536994332	1656443
CRC-20S-2-N1	31.1112	92.8452	4902	Freshwater lake	Central Tibetan Plateau alpine steppe	Tibet	209220400	2873813	NA	NA
CRC-20S-3-N1	31.1103	92.847	4904	Freshwater lake	Central Tibetan Plateau alpine steppe	Tibet	261669250	3988670	NA	NA
JC-20S-1-N1	31.5423	90.8328	4598	Freshwater lake	Tibetan Plateau alpine shrublands and meadows	Tibet	182885050	2304211	654814832	952414
JC-20S-1-N1	31.5423	90.8328	4598	Freshwater lake	Tibetan Plateau alpine shrublands and meadows	Tibet	182885050	2304211	600934138	837662
JC-20S-1-N1	31.5423	90.8328	4598	Freshwater lake	Tibetan Plateau alpine shrublands and meadows	Tibet	182885050	2304211	480115294	1095750
JC-20S-1-N1	31.5423	90.8328	4598	Freshwater lake	Tibetan Plateau alpine shrublands and meadows	Tibet	182885050	2304211	638737890	2368361
JC-20S-1-N1	31.5423	90.8328	4598	Freshwater lake	Tibetan Plateau alpine shrublands and meadows	Tibet	182885050	2304211	497105486	928363
JC-20S-2-N1	31.5454	90.8402	4598	Freshwater lake	Tibetan Plateau alpine shrublands and meadows	Tibet	173113106	2447807	NA	NA
JC-20S-3-N1	31.5467	90.8474	4598	Freshwater lake	Tibetan Plateau alpine shrublands and meadows	Tibet	181638998	2521373	NA	NA
JNYC-20S-1-N1	30.6216	93.1887	4499	Freshwater lake	Southeast Tibet shrub and meadows	Tibet	187779916	1718186	636607520	1194275
JNYC-20S-1-N1	30.6216	93.1887	4499	Freshwater lake	Southeast Tibet shrub and meadows	Tibet	187779916	1718186	559588930	1165778
JNYC-20S-1-N1	30.6216	93.1887	4499	Freshwater lake	Southeast Tibet shrub and meadows	Tibet	187779916	1718186	541597168	1119546
JNYC-20S-1-N1	30.6216	93.1887	4499	Freshwater lake	Southeast Tibet shrub and meadows	Tibet	187779916	1718186	633097790	1072903
JNYC-20S-1-N1	30.6216	93.1887	4499	Freshwater lake	Southeast Tibet shrub and meadows	Tibet	187779916	1718186	610195724	1126693
JNYC-20S-1-N1	30.6216	93.1887	4499	Freshwater lake	Southeast Tibet shrub and meadows	Tibet	187779916	1718186	652132270	1137994
KMC-20S-1-N1	28.9986	90.4934	4445	Freshwater lake	Yarlung Tsangpo arid steppe	Tibet	432706364	5336739	403058636	1100310
KMC-20S-1-N1	28.9986	90.4934	4445	Freshwater lake	Yarlung Tsangpo arid steppe	Tibet	432706364	5336739	350428792	1012899
KMC-20S-1-N1	28.9986	90.4934	4445	Freshwater lake	Yarlung Tsangpo arid steppe	Tibet	432706364	5336739	290696782	950027
KMC-20S-1-N1	28.9986	90.4934	4445	Freshwater lake	Yarlung Tsangpo arid steppe	Tibet	432706364	5336739	270678846	1539386
KMC-20S-1-N1	28.9986	90.4934	4445	Freshwater lake	Yarlung Tsangpo arid steppe	Tibet	432706364	5336739	559217746	3325038
KMC-20S-1-N1	28.9986	90.4934	4445	Freshwater lake	Yarlung Tsangpo arid steppe	Tibet	432706364	5336739	618403332	1114449
KMC-20S-2-N1	28.9923	90.4993	4445	Freshwater lake	Yarlung Tsangpo arid steppe	Tibet	392344818	4628916	NA	NA
KMC-20S-3-N1	28.9907	90.5016	4445	Freshwater lake	Yarlung Tsangpo arid steppe	Tibet	111872572	1755416	NA	NA
KMC-20S-4-N1	28.9902	90.5017	4446	Freshwater lake	Yarlung Tsangpo arid steppe	Tibet	157161246	2291038	NA	NA
KMC-20S-5-N1	28.9902	90.5018	4446	Freshwater lake	Yarlung Tsangpo arid steppe	Tibet	157133754	2235732	NA	NA
SLC-S-7-N1	31.7549	89.3487	4548	Freshwater lake	Central Tibetan Plateau alpine steppe	Tibet	239479174	3673476	429171640	1425642
SLC-S-3-N1	31.7709	89.3479	4549	Freshwater lake	Central Tibetan Plateau alpine steppe	Tibet	346398796	3991588	NA	NA
SLC-S-N1	31.7549	89.3487	4548	Freshwater lake	Central Tibetan Plateau alpine steppe	Tibet	174455114	2467543	NA	NA
202106QH-W1-N1	37.2717	99.8996	3162.92	River	Central Tibetan Plateau alpine steppe	Qilian	180408532	2341838	423892592	1600852
202106QH-W21-N1	36.7221	99.7829	3153.9	River	Central Tibetan Plateau alpine steppe	Qilian	297556856	3824147	440154680	1483562
202106QH-W22-N1	36.9974	99.6201	3161.6	River	Central Tibetan Plateau alpine steppe	Qilian	273864504	3513737	305877774	1219347
BBH1-N1	38.1088	100.314	2867.58	River	Southeast Tibet shrub and meadows	Qilian	196801032	1994904	397858038	586853
BBH2-N1	38.2082	100.194	2590.8	River	Southeast Tibet shrub and meadows	Qilian	192866486	2444647	346939596	924569
DTH-6-1-N1	37.0037	102.425	2292.26	River	Southeast Tibet shrub and meadows	Qilian	109992078	1250319	338202998	951092
DTH3-N1	37.3629	101.542	2812.63	River	Southeast Tibet shrub and meadows	Qilian	107809678	1183709	293494872	1018450
HH3-N1	38.6529	99.3101	3427.29	River	Qilian Mountains subalpine meadows	Qilian	157684652	2071897	401100248	775153
QJH-N1	37.2717	99.8996	3162.92	River	Central Tibetan Plateau alpine steppe	Qilian	151208866	2104078	444095948	1189429
SLH4-N1	38.6792	98.0364	3693	River	Qilian Mountains subalpine meadows	Qilian	230576278	2898455	255252960	763477
SLH6-N1	38.4162	98.6789	3939	River	Qilian Mountains subalpine meadows	Qilian	197019484	1948898	280530898	768783
TLH1-N1	38.9063	98.2602	3225.82	River	Qilian Mountains subalpine meadows	Qilian	146287612	1530653	290730446	551202
TLH2-N1	38.8126	98.4062	3314.46	River	Qilian Mountains subalpine meadows	Qilian	211468358	2149402	439103922	591559
TLH5-N1	38.5133	99.0266	3823.08	River	Qilian Mountains subalpine meadows	Qilian	212785478	2535870	112888508	151206
YMH1-N1	38.0954	96.5805	4322.62	River	Qilian Mountains subalpine meadows	Qilian	329306638	4141890	501067710	1390846
YMH2-N1	38.138	96.6202	4247.33	River	Qilian Mountains subalpine meadows	Qilian	412087852	6291912	269874166	591827
202106QH-W2-N1	37.3272	100.122	3217.84	River	Central Tibetan Plateau alpine steppe	Qilian	135051238	1035834	NA	NA
DTH1-N1	38.2278	98.992	4076.64	River	Southeast Tibet shrub and meadows	Qilian	264712774	3738803	NA	NA
SYH4-N1	37.7454	101.634	3066.01	River	Southeast Tibet shrub and meadows	Qilian	90630150	1356725	NA	NA
SYH5-N1	37.833	101.515	3132.35	River	Southeast Tibet shrub and meadows	Qilian	159987994	2258171	NA	NA
TLH3-N1	38.6786	98.6927	3529.9	River	Qilian Mountains subalpine meadows	Qilian	206428144	2052603	NA	NA
TLH4-N1	38.5913	98.8696	3680.46	River	Qilian Mountains subalpine meadows	Qilian	238330162	3020607	NA	NA
202104TB-W20-N1	31.3125	89.4247	4844	River	Central Tibetan Plateau alpine steppe	Tibet	114233666	1426787	316615924	1026929
202104TB-W22-N1	31.4372	89.4483	4675	River	Central Tibetan Plateau alpine steppe	Tibet	141266260	1855369	837036792	3406981
202104TB-W24-N1	31.3118	89.4479	5207	River	Central Tibetan Plateau alpine steppe	Tibet	187748492	2474307	462674296	794416
202104TB-W25-N1	31.3181	89.4304	4943	River	Central Tibetan Plateau alpine steppe	Tibet	132021114	2097781	464611214	801287
202104TB-W26-N1	31.3203	89.4281	4883	River	Central Tibetan Plateau alpine steppe	Tibet	125813760	1914154	433131284	729531
202104TB-W29-N1	31.4283	89.4458	4708	River	Central Tibetan Plateau alpine steppe	Tibet	163429668	2534340	661156810	1543484
202104TB-W30-N2	31.4275	89.4463	4710	River	Central Tibetan Plateau alpine steppe	Tibet	157180874	2811235	391528172	1196426
202104TB-W36-N1	32.0351	89.1747	4516.97	River	Central Tibetan Plateau alpine steppe	Tibet	110152804	1629987	480965148	2104219
202104TB-W42-N1	32.438	90.7232	4681.16	River	Central Tibetan Plateau alpine steppe	Tibet	141802472	2055287	360018606	1778702
DRQ-S-1-N3	31.5857	91.553	4738	River	Central Tibetan Plateau alpine steppe	Tibet	115605496	1150743	432087786	1457106
SQ-S-2-N1	32.1483	91.5764	4597	River	Tibetan Plateau alpine shrublands and meadows	Tibet	196675692	2946823	326812452	925700
ZJZB-s-1-N3	32.6246	91.4823	4846	River	Central Tibetan Plateau alpine steppe	Tibet	194749568	2751706	105179654	333220
ZJZB-s-2-N2	32.7019	91.8921	4979	River	Central Tibetan Plateau alpine steppe	Tibet	200655842	2549752	549496498	1839525
202104TB-W40-N1	32.0661	89.111	4520.97	River	Central Tibetan Plateau alpine steppe	Tibet	137410460	2088457	NA	NA
202104TB-W41-N1	32.0606	89.1233	4516.01	River	Central Tibetan Plateau alpine steppe	Tibet	137568156	1961433	NA	NA
202104TB-W47-N1	32.7023	91.8945	4936.58	River	Central Tibetan Plateau alpine steppe	Tibet	168676352	2100042	358406600	1476761
ZJ-S-05.4m-N1	32.0655	89.0738	4544	River	Central Tibetan Plateau alpine steppe	Tibet	289035248	3217097	NA	NA
ZJ-S-2-N2	32.0675	89.0992	4546	River	Central Tibetan Plateau alpine steppe	Tibet	302109584	3682823	NA	NA
ZJ-S-3-N3	32.0659	89.1117	4549	River	Central Tibetan Plateau alpine steppe	Tibet	273669740	3607995	NA	NA
ZJ-S-41.8m-N3	32.0603	89.1229	4549	River	Central Tibetan Plateau alpine steppe	Tibet	264568406	3380194	NA	NA
ZJ-S-N13.9m-N2	32.0691	89.0865	4547	River	Central Tibetan Plateau alpine steppe	Tibet	207363412	2574827	NA	NA
ZJ-S5-N1	32.1324	89.8285	4604	River	Central Tibetan Plateau alpine steppe	Tibet	205189900	3040765	NA	NA
ZJZB-s-4-N1	32.4374	90.7235	4716	River	Central Tibetan Plateau alpine steppe	Tibet	219724818	2533570	NA	NA
202106QH-W10-N1	36.9946	99.8352	3141.08	Saline lake	Central Tibetan Plateau alpine steppe	Qilian	156096272	2601168	378976558	1085338
202106QH-W11-N1	36.9915	99.8412	3139.57	Saline lake	Central Tibetan Plateau alpine steppe	Qilian	132204552	1980239	286959736	1047970
202106QH-W12-N1	36.9935	99.8351	3137.22	Saline lake	Central Tibetan Plateau alpine steppe	Qilian	115656660	1756259	321702898	991495
202106QH-W15-N1	36.7937	100.361	3152.57	Saline lake	Central Tibetan Plateau alpine steppe	Qilian	136742160	2252854	399651972	2064872
202106QH-W16-N1	36.7937	100.361	3152.57	Saline lake	Central Tibetan Plateau alpine steppe	Qilian	151976788	2521985	430185382	1307167
202106QH-W17-N1	36.7937	100.361	3152.57	Saline lake	Central Tibetan Plateau alpine steppe	Qilian	186732254	3212566	479470704	1419785
202106QH-W18-N1	36.7937	100.361	3152.57	Saline lake	Central Tibetan Plateau alpine steppe	Qilian	517741952	7087205	335902206	1071765
202106QH-W19-N1	36.7937	100.361	3152.57	Saline lake	Central Tibetan Plateau alpine steppe	Qilian	409895722	4719024	426977580	1179136
202106QH-W23-N1	37.0794	99.8358	3149.43	Saline lake	Central Tibetan Plateau alpine steppe	Qilian	68125040	1256253	321993614	1611150
202106QH-W24-N1	37.0794	99.8358	3149.43	Saline lake	Central Tibetan Plateau alpine steppe	Qilian	319893490	3664390	362703252	NA
202106QH-W25-N1	37.0794	99.8358	3149.43	Saline lake	Central Tibetan Plateau alpine steppe	Qilian	395389216	4337153	315538844	1211124
202106QH-W27-N1	37.0794	99.8358	3149.43	Saline lake	Central Tibetan Plateau alpine steppe	Qilian	430714246	4537722	291842370	917677
202106QH-W28-N1	36.649	100.628	3194	Saline lake	Central Tibetan Plateau alpine steppe	Qilian	203535792	2436205	302087234	836037
202106QH-W29-N1	36.9731	100.41	3194	Saline lake	Central Tibetan Plateau alpine steppe	Qilian	155303886	2255886	367266982	901806
202106QH-W30-N1	37.137	100.237	3194	Saline lake	Central Tibetan Plateau alpine steppe	Qilian	153454894	2286698	301030890	850768
202106QH-W32-N1	37.0106	100.063	3194	Saline lake	Central Tibetan Plateau alpine steppe	Qilian	135105872	1483305	271018406	820218
202106QH-W33-N1	36.7937	100.361	3152.57	Saline lake	Central Tibetan Plateau alpine steppe	Qilian	128232732	1467606	338263826	888974
202106QH-W36-N1	36.8532	100.157	3153.07	Saline lake	Central Tibetan Plateau alpine steppe	Qilian	107757312	1524829	321546822	867161
202106QH-W37-N1	36.9261	99.8965	3135.72	Saline lake	Central Tibetan Plateau alpine steppe	Qilian	128620946	1862424	363080334	861625
202106QH-W38-N1	36.7299	100.035	3158.07	Saline lake	Central Tibetan Plateau alpine steppe	Qilian	140740462	2100463	335236714	825979
202106QH-W39-N1	36.8556	99.7706	3121.35	Saline lake	Central Tibetan Plateau alpine steppe	Qilian	189870076	2446776	322754050	883030
202106QH-W4-N1	36.8179	100.76	3118.91	Saline lake	Central Tibetan Plateau alpine steppe	Qilian	187275788	2972006	349645324	901042
202106QH-W40-N1	36.7489	99.8482	3155.2	Saline lake	Central Tibetan Plateau alpine steppe	Qilian	153720430	1998706	340521122	940101
202106QH-W6-N1	37.1299	99.7533	3148.61	Saline lake	Central Tibetan Plateau alpine steppe	Qilian	151982422	2659907	410059344	2299784
202106QH-W7-N1	37.1134	99.7554	3214.87	Saline lake	Central Tibetan Plateau alpine steppe	Qilian	198671066	3367452	295769334	1528454
202106QH-W8-N1	36.9934	99.8413	3140.18	Saline lake	Central Tibetan Plateau alpine steppe	Qilian	113253292	1874017	504627920	2609310
202106QH-W9-N1	36.9939	99.838	3140.26	Saline lake	Central Tibetan Plateau alpine steppe	Qilian	160334190	2685552	412780288	1554243
GH-N1	37.0223	100.595	3157.61	Saline lake	Central Tibetan Plateau alpine steppe	Qilian	276310594	3394958	516206850	719412
GMZ11-N1	36.6646	99.9707	3184.4	Saline lake	Central Tibetan Plateau alpine steppe	Qilian	155140236	2174300	364750726	2063176
GMZ12-N1	37.2372	99.9837	3159.21	Saline lake	Central Tibetan Plateau alpine steppe	Qilian	203116924	2919683	419506846	2399824
GMZ13-N1	36.6475	100.218	3157.04	Saline lake	Central Tibetan Plateau alpine steppe	Qilian	222795318	3088047	403466292	1575415
GMZ14-N1	36.648	100.377	3147.24	Saline lake	Central Tibetan Plateau alpine steppe	Qilian	239259758	3692912	429914762	2450646
GMZ4-N1	36.7413	99.7911	3152.45	Saline lake	Central Tibetan Plateau alpine steppe	Qilian	281268242	3031965	445237330	2247212
QHH10-N1	36.8733	99.78	3143.46	Saline lake	Central Tibetan Plateau alpine steppe	Qilian	268662640	3181158	675181784	1318169
QHH17-N1	36.8532	100.157	3153.07	Saline lake	Central Tibetan Plateau alpine steppe	Qilian	219981324	2659658	515102994	1090191
QHH6-N1	37.0038	99.9471	3194	Saline lake	Central Tibetan Plateau alpine steppe	Qilian	305704822	3362053	367992536	1145621
QHH7-N1	36.9204	100.131	3194	Saline lake	Central Tibetan Plateau alpine steppe	Qilian	337101028	4009120	526764600	1305514
QHH8-N1	37.0106	100.063	3194	Saline lake	Central Tibetan Plateau alpine steppe	Qilian	357361210	3396324	NA	NA
BGBMC-20S-1-N1	31.3292	90.6077	4560	Saline lake	Tibetan Plateau alpine shrublands and meadows	Tibet	254622808	2608316	422351714	829227
BGBMC-20S-1-N1	31.3292	90.6077	4560	Saline lake	Tibetan Plateau alpine shrublands and meadows	Tibet	254622808	2608316	455494560	999564
BGBMC-20S-1-N1	31.3292	90.6077	4560	Saline lake	Tibetan Plateau alpine shrublands and meadows	Tibet	254622808	2608316	495083292	887795
BGBMC-20S-1-N1	31.3292	90.6077	4560	Saline lake	Tibetan Plateau alpine shrublands and meadows	Tibet	254622808	2608316	374110676	925709
BGBMC-20S-2-N1	31.3449	90.6138	4560	Saline lake	Tibetan Plateau alpine shrublands and meadows	Tibet	370494642	3549937	NA	NA
BGBMC-20S-3-N1	31.3528	90.6204	4560	Saline lake	Tibetan Plateau alpine shrublands and meadows	Tibet	259297440	2963823	NA	NA
NMC-S-4-N1	30.8702	90.9656	4724	Saline lake	Tibetan Plateau alpine shrublands and meadows	Tibet	361046454	3196797	551095486	964366
NMC-S-5-N1	30.844	90.9716	4724	Saline lake	Tibetan Plateau alpine shrublands and meadows	Tibet	360765796	3367815	608387782	901649
NMC-S-6-N1	30.8076	90.9687	4724	Saline lake	Tibetan Plateau alpine shrublands and meadows	Tibet	329019448	3511502	508195078	720678
NMC-S-7-N1	30.7952	90.9658	4724	Saline lake	Tibetan Plateau alpine shrublands and meadows	Tibet	305617558	3314178	675405610	889195
NMC-S-8-N1	30.8215	90.9127	4724	Saline lake	Tibetan Plateau alpine shrublands and meadows	Tibet	294441508	3362567	618790422	927788
NMC-S-8-N1	30.8215	90.9127	4724	Saline lake	Tibetan Plateau alpine shrublands and meadows	Tibet	294441508	3362567	404708302	793565
NMC-S-8-N1	30.8215	90.9127	4724	Saline lake	Tibetan Plateau alpine shrublands and meadows	Tibet	294441508	3362567	608996468	981040
NMC-S-8-N1	30.8215	90.9127	4724	Saline lake	Tibetan Plateau alpine shrublands and meadows	Tibet	294441508	3362567	524781738	1067792
NMC-S-8-N1	30.8215	90.9127	4724	Saline lake	Tibetan Plateau alpine shrublands and meadows	Tibet	294441508	3362567	742868090	1172099
NMC-S-8-N1	30.8215	90.9127	4724	Saline lake	Tibetan Plateau alpine shrublands and meadows	Tibet	294441508	3362567	537501138	945226
NMC-S-8-N1	30.8215	90.9127	4724	Saline lake	Tibetan Plateau alpine shrublands and meadows	Tibet	294441508	3362567	663715350	754478
NRPC-20S-1-N1	31.31	91.4474	4524	Saline lake	Tibetan Plateau alpine shrublands and meadows	Tibet	237019318	1899120	NA	NA
NRPC-20S-2-N1	31.3141	91.4305	4524	Saline lake	Tibetan Plateau alpine shrublands and meadows	Tibet	236169930	1899739	392204948	729245
NRPC-20S-2-N1	31.3141	91.4305	4524	Saline lake	Tibetan Plateau alpine shrublands and meadows	Tibet	236169930	1899739	467124826	733266
NRPC-20S-2-N1	31.3141	91.4305	4524	Saline lake	Tibetan Plateau alpine shrublands and meadows	Tibet	236169930	1899739	257207988	698936
NRPC-20S-2-N1	31.3141	91.4305	4524	Saline lake	Tibetan Plateau alpine shrublands and meadows	Tibet	236169930	1899739	277438610	727294
PC-20S-1-N1	254622808	90.9501	4529	Saline lake	Tibetan Plateau alpine shrublands and meadows	Tibet	242805758	2765261	414863300	770220
PC-20S-1-N1	31.4314	90.9501	4529	Saline lake	Tibetan Plateau alpine shrublands and meadows	Tibet	242805758	2765261	499499264	1020169
PC-20S-1-N1	31.4314	90.9501	4529	Saline lake	Tibetan Plateau alpine shrublands and meadows	Tibet	242805758	2765261	476525072	1062771
PC-20S-1-N1	31.4314	90.9501	4529	Saline lake	Tibetan Plateau alpine shrublands and meadows	Tibet	242805758	2765261	457327202	994578
PC-20S-2-N1	31.4233	90.9426	4529	Saline lake	Tibetan Plateau alpine shrublands and meadows	Tibet	207108770	2326279	NA	NA
PC-20S-3-N1	31.4154	90.9387	4529	Saline lake	Tibetan Plateau alpine shrublands and meadows	Tibet	198824682	2190753	NA	NA
PC-20S-4-N1	31.4045	90.9358	4532	Saline lake	Tibetan Plateau alpine shrublands and meadows	Tibet	191400354	2031920	NA	NA
YZYC-20S-1-N1	28.9495	90.6831	4442	Saline lake	Yarlung Tsangpo arid steppe	Tibet	286138734	3815622	NA	NA
YZYC-20S-2-N1	28.9505	90.6828	4442	Saline lake	Yarlung Tsangpo arid steppe	Tibet	205057878	2803023	604371380	942837
YZYC-20S-2-N1	28.9505	90.6828	4442	Saline lake	Yarlung Tsangpo arid steppe	Tibet	205057878	2803023	523010126	1029081
YZYC-20S-2-N1	28.9505	90.6828	4442	Saline lake	Yarlung Tsangpo arid steppe	Tibet	205057878	2803023	613356358	956432
YZYC-20S-2-N1	28.9505	90.6828	4442	Saline lake	Yarlung Tsangpo arid steppe	Tibet	205057878	2803023	400442094	839431
YZYC-20S-2-N1	28.9505	90.6828	4442	Saline lake	Yarlung Tsangpo arid steppe	Tibet	205057878	2803023	587140462	914257
YZYC-20S-2-N1	28.9505	90.6828	4442	Saline lake	Yarlung Tsangpo arid steppe	Tibet	205057878	2803023	475047054	897292
YZYC-20S-2-N1	28.9505	90.6828	4442	Saline lake	Yarlung Tsangpo arid steppe	Tibet	205057878	2803023	597003624	908260
YZYC-20S-4-N1	28.9421	90.6414	4442	Saline lake	Yarlung Tsangpo arid steppe	Tibet	179004796	2447391	NA	NA
YZYC-20S-5-N1	28.9537	90.6289	4442	Saline lake	Yarlung Tsangpo arid steppe	Tibet	267967780	3668463	NA	NA
YZYC-20S-6-N1	28.9569	90.6265	4442	Saline lake	Yarlung Tsangpo arid steppe	Tibet	139182890	1901277	NA	NA
YZYC-20S-7-N1	28.9564	90.6267	4442	Saline lake	Yarlung Tsangpo arid steppe	Tibet	153990934	2138024	NA	NA
YZYC-20S-8-N1	28.9571	90.6267	4442	Saline lake	Yarlung Tsangpo arid steppe	Tibet	324205668	5113856	NA	NA
HHSD2-N1	38.622	99.3385	3409.65	Wetland	Qilian Mountains subalpine meadows	Qilian	177969412	2825880	313673572	992063
HHSD3-N1	38.4928	99.5047	3276.32	Wetland	Qilian Mountains subalpine meadows	Qilian	139966218	2031095	335775804	1407026
MYSD-N1	37.3147	101.817	2698.91	Wetland	Southeast Tibet shrub and meadows	Qilian	188694218	2497466	248115574	140195
SLHSD1-N1	38.4236	98.6628	3907.15	Wetland	Qilian Mountains subalpine meadows	Qilian	251672954	4259524	528372108	1975762
SLSD2-N1	38.4262	98.6106	3861.45	Wetland	Qilian Mountains subalpine meadows	Qilian	224012102	3494044	220161184	1320862
TLSD-N1	38.8275	98.4004	3301.8	Wetland	Qilian Mountains subalpine meadows	Qilian	363811546	5851875	358111270	940450
TLSD3-N1	38.7892	98.4038	3328.28	Wetland	Qilian Mountains subalpine meadows	Qilian	230012174	2914076	341744474	579440
TMRSD-N1	38.2697	99.2373	3967.15	Wetland	Qilian Mountains subalpine meadows	Qilian	371907748	5220591	401659816	683519
TMRSD2-N1	38.2623	99.2392	3959.66	Wetland	Qilian Mountains subalpine meadows	Qilian	294303432	4200520	192150232	1308619
TMRSD3-N1	38.2521	99.2446	3961.04	Wetland	Qilian Mountains subalpine meadows	Qilian	184633568	2772795	272998236	980972
HHSD1-N1	38.6539	99.3053	3426.39	Wetland	Qilian Mountains subalpine meadows	Qilian	177587998	2776548	NA	NA
SG1-N1	37.1579	102.379	2583.26	Wetland	Southeast Tibet shrub and meadows	Qilian	136181770	1319449	NA	NA
202009TB-N10	29.623	91.0167	3633	Wetland	Tibetan Plateau alpine shrublands and meadows	Tibet	197352382	2736514	690648618	2581111
202009TB-N11	29.3808	90.8345	3591	Wetland	Tibetan Plateau alpine shrublands and meadows	Tibet	193419196	2577473	743130270	2535064
202009TB-N12	29.3796	90.833	3591	Wetland	Tibetan Plateau alpine shrublands and meadows	Tibet	198602702	2538664	546073460	2441412
202009TB-N13	29.3796	90.832	3589	Wetland	Tibetan Plateau alpine shrublands and meadows	Tibet	236361368	2757218	610930340	2952666
202009TB-N3	29.6688	91.0995	3648	Wetland	Tibetan Plateau alpine shrublands and meadows	Tibet	202373068	2386106	623449364	2120917
202009TB-N4	29.6649	91.0816	3649	Wetland	Tibetan Plateau alpine shrublands and meadows	Tibet	214083494	2772134	591062262	2092163
202009TB-N5	29.6664	91.1059	3649	Wetland	Tibetan Plateau alpine shrublands and meadows	Tibet	176628246	2050231	683751574	1626317
202009TB-N6	29.6686	91.1058	3646	Wetland	Tibetan Plateau alpine shrublands and meadows	Tibet	208631992	2281444	470328934	1928051
202009TB-N7	29.6813	91.1092	3651	Wetland	Tibetan Plateau alpine shrublands and meadows	Tibet	185371994	2292333	602826668	1746846
202009TB-N8	29.6754	91.1091	3650	Wetland	Tibetan Plateau alpine shrublands and meadows	Tibet	239238618	3029964	595805196	1774877
202104TB-W16-N1	31.3203	89.4279	4831	Wetland	Central Tibetan Plateau alpine steppe	Tibet	188638402	2813416	371507768	2471120
202104TB-W17-N1	31.43	89.4462	4668	Wetland	Central Tibetan Plateau alpine steppe	Tibet	159142080	2413800	349585558	1731411
202104TB-W18-N1	31.4282	89.4457	4673	Wetland	Central Tibetan Plateau alpine steppe	Tibet	102479194	1483137	758540328	4210764
202104TB-W19-N1	31.427	89.4462	4674	Wetland	Central Tibetan Plateau alpine steppe	Tibet	136628702	2251397	343869644	1715806
202104TB-W37-N1	32.0648	89.0926	4516	Wetland	Central Tibetan Plateau alpine steppe	Tibet	174284292	2209436	140320306	596002
202104TB-W44-N1	32.3308	90.6542	4677	Wetland	Central Tibetan Plateau alpine steppe	Tibet	120601122	1854811	449470548	2123302
202104TB-W45-N1	32.3299	90.6558	4669	Wetland	Central Tibetan Plateau alpine steppe	Tibet	131178524	1943916	309715298	1780090
202104TB-W46-N1	32.3297	90.6564	4671	Wetland	Central Tibetan Plateau alpine steppe	Tibet	144043202	1563835	357252162	1645434
202104TB-W48-N1	32.6898	91.8789	4942	Wetland	Central Tibetan Plateau alpine steppe	Tibet	174485864	2562486	279698894	1056425
202104TB-W49-N1	32.6896	91.8802	4941	Wetland	Central Tibetan Plateau alpine steppe	Tibet	133819400	2179384	1215653346	3092793
202104TB-W50-N1	32.6893	91.8811	4942	Wetland	Central Tibetan Plateau alpine steppe	Tibet	152196364	2570606	329794410	1516033
202104TB-W51-N1	32.6896	91.8809	4943	Wetland	Central Tibetan Plateau alpine steppe	Tibet	191544438	2745099	NA	NA
202104TB-W55-N1	32.7168	91.988	5002	Wetland	Central Tibetan Plateau alpine steppe	Tibet	175486082	2858463	478223596	2425439
202104TB-W56-N1	32.7145	91.9892	4991	Wetland	Central Tibetan Plateau alpine steppe	Tibet	157544284	2389250	332184846	1557724
202104TB-W57-N1	32.7126	91.9893	4984	Wetland	Central Tibetan Plateau alpine steppe	Tibet	138979178	1836602	374352574	2044827
202104TB-W62-N1	32.1426	91.4364	4560	Wetland	Central Tibetan Plateau alpine steppe	Tibet	170013526	2433998	445430210	1924753
202104TB-W63-N1	32.1447	91.4377	4556	Wetland	Central Tibetan Plateau alpine steppe	Tibet	142492456	2046754	386400060	968903
202104TB-W64-N1	32.144	91.4399	4555	Wetland	Central Tibetan Plateau alpine steppe	Tibet	128861516	2023150	452405362	1574549
202104TB-W66-N1	32.7756	91.4336	4845	Wetland	Central Tibetan Plateau alpine steppe	Tibet	173445310	2966382	1369040032	3977598
202104TB-W67-N1	32.7747	91.435	4847	Wetland	Central Tibetan Plateau alpine steppe	Tibet	156562588	2708420	434173214	2145880
202104TB-W68-N1	32.7733	91.4379	4849	Wetland	Central Tibetan Plateau alpine steppe	Tibet	276176486	4380064	453636834	1460945
202104TB-W73-N1	31.566	91.5142	4516	Wetland	Central Tibetan Plateau alpine steppe	Tibet	269080944	4035374	332214640	1403920
202104TB-W74-N1	31.5697	91.5143	4519	Wetland	Central Tibetan Plateau alpine steppe	Tibet	159652328	1773517	336729966	1586209
202104TB-W75-N1	31.5689	91.5143	4521	Wetland	Central Tibetan Plateau alpine steppe	Tibet	289428568	4325292	425983116	2110868
202104TB-W76-N1	30.0526	90.4871	4248	Wetland	Central Tibetan Plateau alpine steppe	Tibet	185940310	2980254	356657896	1899432
202104TB-W77-N1	30.054	90.4887	4245	Wetland	Central Tibetan Plateau alpine steppe	Tibet	277697192	3710271	396425132	2124207
202104TB-W78-N1	30.0566	90.4881	4248	Wetland	Central Tibetan Plateau alpine steppe	Tibet	131195124	1829994	437295884	2473776
CBL-1-N1	29.3808	90.8339	3553	Wetland	Tibetan Plateau alpine shrublands and meadows	Tibet	166983466	2671540	367049852	2063739
CBL-2-N1	29.3799	90.8331	3556	Wetland	Tibetan Plateau alpine shrublands and meadows	Tibet	74530312	1125987	369251260	2136144
CBL-3-N1	29.3798	90.832	3555	Wetland	Tibetan Plateau alpine shrublands and meadows	Tibet	148043842	1983715	425569872	1940112
CBL-4-N1	29.3793	90.8302	3552	Wetland	Tibetan Plateau alpine shrublands and meadows	Tibet	147845438	2250516	320790036	1790311
CBL-5-N1	29.3795	90.8293	3555	Wetland	Tibetan Plateau alpine shrublands and meadows	Tibet	134765140	1741083	435770340	2091125
CESD-S-1-N2	31.5735	91.5085	4564	Wetland	Central Tibetan Plateau alpine steppe	Tibet	312958988	4837395	521868844	1355029
CESD-S-2--N2	31.573	91.509	4565	Wetland	Central Tibetan Plateau alpine steppe	Tibet	177977354	2543514	589459012	1631421
CESD-S-3-N1	31.5721	91.5104	4564	Wetland	Central Tibetan Plateau alpine steppe	Tibet	232839746	3485373	731443410	2616016
DQZB-s2-N1	31.3181	89.4304	4941	Wetland	Central Tibetan Plateau alpine steppe	Tibet	170821048	3111627	398613536	2632142
DQZB-s5-N2	31.4291	89.4458	4711	Wetland	Central Tibetan Plateau alpine steppe	Tibet	121712876	1597168	542403430	2706454
DQZB-s6-N2	31.4283	89.4458	4709	Wetland	Central Tibetan Plateau alpine steppe	Tibet	146018654	2217030	602089910	3523764
DQZB-s7-N1	31.4275	89.4463	4708	Wetland	Central Tibetan Plateau alpine steppe	Tibet	187371166	2733915	657652044	1367242
LLSD-1-N1	29.7292	91.084	3859	Wetland	Tibetan Plateau alpine shrublands and meadows	Tibet	166038028	2436948	413896738	2572260
LLSD-10-N1	29.6221	91.0166	3600	Wetland	Tibetan Plateau alpine shrublands and meadows	Tibet	248720282	2257662	287293516	1617068
LLSD-2-N1	29.7408	91.1556	3911	Wetland	Tibetan Plateau alpine shrublands and meadows	Tibet	173376042	2906104	214060220	979313
LLSD-3-N1	29.6812	91.1092	3620	Wetland	Tibetan Plateau alpine shrublands and meadows	Tibet	286496714	3592165	540544638	1896300
LLSD-4-N1	29.6777	91.1094	3623	Wetland	Tibetan Plateau alpine shrublands and meadows	Tibet	188852468	2529008	455025420	1667831
LLSD-5-N1	29.6688	91.0995	3614	Wetland	Tibetan Plateau alpine shrublands and meadows	Tibet	192708530	2663386	392526808	1729792
LLSD-6-N1	29.665	91.0817	3611	Wetland	Tibetan Plateau alpine shrublands and meadows	Tibet	172534746	2470758	343161108	1471462
LLSD-7-N1	29.6674	91.1082	3612	Wetland	Tibetan Plateau alpine shrublands and meadows	Tibet	200891910	2765840	364954778	1918973
LLSD-8-N1	29.6685	91.1058	3613	Wetland	Tibetan Plateau alpine shrublands and meadows	Tibet	138475346	1933285	401258056	1826507
LLSD-9-N1	29.6292	91.019	3596	Wetland	Tibetan Plateau alpine shrublands and meadows	Tibet	159165600	2218696	351334384	2145377
SD-S-3-N1	32.144	91.4398	4587	Wetland	Tibetan Plateau alpine shrublands and meadows	Tibet	193894266	2892415	492730588	1501539
SD-S-N1	32.1429	91.4363	4592	Wetland	Tibetan Plateau alpine shrublands and meadows	Tibet	241247438	3295038	484830186	1817406
SD-S-N2	32.1447	91.4376	4595	Wetland	Tibetan Plateau alpine shrublands and meadows	Tibet	191809196	2860792	439817856	2292720
TBCBL-02-N1	29.38	90.8331	3549.46	Wetland	Tibetan Plateau alpine shrublands and meadows	Tibet	196579926	2922597	95740988	594890
TBCBL-03-N1	29.3796	90.8318	3551.12	Wetland	Tibetan Plateau alpine shrublands and meadows	Tibet	383311942	5211119	91824746	394121
TBCBL-04-N1	29.3793	90.8302	3524.69	Wetland	Tibetan Plateau alpine shrublands and meadows	Tibet	201140890	2610674	108035790	642290
TBCBL-05-N1	29.3795	90.8292	3555.77	Wetland	Tibetan Plateau alpine shrublands and meadows	Tibet	209439604	2797470	81956898	364008
TBLU-01-N1	29.7419	91.0796	3976.24	Wetland	Tibetan Plateau alpine shrublands and meadows	Tibet	208607046	2240072	129609426	120843
TBLU-02-N1	29.7462	91.1556	3949.76	Wetland	Tibetan Plateau alpine shrublands and meadows	Tibet	189245988	1429111	92779456	124434
TBLU-05-N1	29.6677	91.1004	3605.72	Wetland	Tibetan Plateau alpine shrublands and meadows	Tibet	166695102	2116835	109533674	410067
TBLU-06-N1	29.665	91.0815	3606.64	Wetland	Tibetan Plateau alpine shrublands and meadows	Tibet	254455716	3568743	113568144	422178
TBLU-07-N1	29.6673	91.1082	3607.79	Wetland	Tibetan Plateau alpine shrublands and meadows	Tibet	151765580	1951548	117361608	460151
YBJ-S-2-N2	30.0541	90.4887	4284	Wetland	Central Tibetan Plateau alpine steppe	Tibet	99693558	1262396	579121038	2458183
YBJSD-S-3-N1	30.0567	90.488	4285	Wetland	Central Tibetan Plateau alpine steppe	Tibet	217328346	3495303	528103902	2005742
YBJSD-S-N1	30.0529	90.4877	4284	Wetland	Central Tibetan Plateau alpine steppe	Tibet	161949170	2028375	425748194	1752047
YM-3-34.9m-N1	32.1034	89.0069	4548	Wetland	Central Tibetan Plateau alpine steppe	Tibet	242943552	3416026	174925902	412678
ZJZBSD-01-2-s1-N1	32.3302	90.6555	4715	Wetland	Central Tibetan Plateau alpine steppe	Tibet	176460396	2915922	96005478	1225366
ZJZBSD-01-3-s1-N3	32.3299	90.6567	4713	Wetland	Central Tibetan Plateau alpine steppe	Tibet	198615076	3447703	180262032	1657857
ZJZBSD-01-N1-s1-N1	32.3305	90.6541	4714	Wetland	Central Tibetan Plateau alpine steppe	Tibet	153721106	2423964	287455724	1017873
ZJZBSD-s03-2-N1	32.7164	91.9885	5039	Wetland	Central Tibetan Plateau alpine steppe	Tibet	299360820	4474766	570137104	2311004
ZJZBSD-s03-3-N3	32.7161	91.989	5037	Wetland	Central Tibetan Plateau alpine steppe	Tibet	246996274	3928852	510644106	1981071
ZJZBSD-s03-N1	32.7166	91.9869	5045	Wetland	Central Tibetan Plateau alpine steppe	Tibet	149817398	2420369	586183282	1829570
ZJZBSD-s04-2-N3	32.7745	91.4351	4887	Wetland	Central Tibetan Plateau alpine steppe	Tibet	181397066	2531524	460943666	1292315
ZJZBSD-s04-3-N3	32.7732	91.4376	4890	Wetland	Central Tibetan Plateau alpine steppe	Tibet	92620894	1158473	358263824	1061500
ZJZBSD-s04-N1	32.7756	91.4336	4890	Wetland	Central Tibetan Plateau alpine steppe	Tibet	223650682	3604256	562882742	1051754
ZJZBSD-s05-2-N2	32.6907	91.8795	4980	Wetland	Central Tibetan Plateau alpine steppe	Tibet	207900200	3530001	118473144	1284897
ZJZBSD-s05-3-N2	32.6916	91.879	4979	Wetland	Central Tibetan Plateau alpine steppe	Tibet	179490810	2363565	85503768	918824
ZJZBSD-s05-N1	32.6898	91.8783	4981	Wetland	Central Tibetan Plateau alpine steppe	Tibet	169904232	2738177	261885900	1103601
YM-S-27.0m-N1	32.0984	89.0067	4544	Wetland	Central Tibetan Plateau alpine steppe	Tibet	205901684	2474406	NA	NA
YM-S-43m-N3	32.1179	89.0127	4550	Wetland	Central Tibetan Plateau alpine steppe	Tibet	209319362	2835472	NA	NA
HH1-N1	38.6514	99.3111	3427.25	River	Qilian Mountains subalpine meadows	Qilian	176233191	4551531	NA	NA

## Sheet: Table S2
Table S2. Paired aquatic and sediment samples.
Sediment_samples	Water_samples	Region	Ecosystem	Soil Depth (m)	Water Depth (m)
TBCBL-02-N1	2019_TBCBL-02	Tibet	Wetland	NA	NA
TBCBL-03-N1	2019_TBCBL-03	Tibet	Wetland	NA	NA
TBCBL-04-N1	2019_TBCBL-04	Tibet	Wetland	NA	NA
TBCBL-05-N1	2019_TBCBL-05	Tibet	Wetland	NA	NA
TBLU-01-N1	2019_TBLU-01	Tibet	Wetland	NA	NA
TBLU-02-N1	2019_TBLU-02	Tibet	Wetland	NA	NA
TBLU-05-N1	2019_TBLU-05	Tibet	Wetland	NA	NA
TBLU-06-N1	2019_TBLU-06	Tibet	Wetland	NA	NA
TBLU-07-N1	2019_TBLU-07	Tibet	Wetland	NA	NA
BBH1-N1	2020_BBH1-W1	Qilian	River	NA	NA
BBH2-N1	2020_BBH2-W1	Qilian	River	NA	NA
BGBMC-20S-1-N1	2020_BGBMC-20W-1-0m-1	Tibet	Saline lake	17	-0.683
BGBMC-20S-1-N1	2020_BGBMC-20W-1-10m-1	Tibet	Saline lake	17	10.106
BGBMC-20S-1-N1	2020_BGBMC-20W-1-17m-1	Tibet	Saline lake	17	15.164
BGBMC-20S-1-N1	2020_BGBMC-20W-1-5m-1	Tibet	Saline lake	17	4.796
202009TB-N11	2020_CBL-w1	Tibet	Wetland	NA	NA
202009TB-N12	2020_CBL-w2	Tibet	Wetland	NA	NA
202009TB-N13	2020_CBL-w3	Tibet	Wetland	NA	NA
CC-20S-1-N1	2020_CC-20W-1-0m-1	Tibet	Freshwater lake	29	-0.575
CC-20S-1-N1	2020_CC-20W-1-10m-1	Tibet	Freshwater lake	29	10.142
CC-20S-1-N1	2020_CC-20W-1-15m-1	Tibet	Freshwater lake	29	15.032
CC-20S-1-N1	2020_CC-20W-1-20m-1	Tibet	Freshwater lake	29	18.252
CC-20S-1-N1	2020_CC-20W-1-5m-1	Tibet	Freshwater lake	29	4.974
CE-20S-1-N1	2020_CE-20W-1-0m-1	Tibet	Freshwater lake	7.9	NA
CE-20S-1-N1	2020_CE-20W-1-2.5m-1	Tibet	Freshwater lake	7.9	NA
CE-20S-1-N1	2020_CE-20W-1-5m-1	Tibet	Freshwater lake	7.9	NA
CE-20S-2-N1	2020_CE-20W-2-1	Tibet	Freshwater lake	8	NA
CE-D-S-N1	2020_CE-D-W-1	Tibet	Freshwater lake	NA	NA
CE-D-S-28.1m-N2	2020_CE-D-W-2	Tibet	Freshwater lake	NA	NA
CE-N-S-N1	2020_CE-N-W-1	Tibet	Freshwater lake	NA	NA
CESD-S-1-N2	2020_CESD-W-1	Tibet	Wetland	NA	NA
CESD-S-2--N2	2020_CESD-W-2	Tibet	Wetland	NA	NA
CESD-S-3-N1	2020_CESD-W-3	Tibet	Wetland	NA	NA
CN-B-S-N1	2020_CN-B-W-1	Tibet	Freshwater lake	NA	NA
CN-B-S-2-N2	2020_CN-B-W-2	Tibet	Freshwater lake	NA	NA
CN-2-4.9m-N1	2020_CN-N-W-2-4.9m	Tibet	Freshwater lake	NA	NA
CRC-20S-1-N1	2020_CRC-20W-1-0m-1	Tibet	Freshwater lake	18	-0.878
CRC-20S-1-N1	2020_CRC-20W-1-10m-1	Tibet	Freshwater lake	18	9.617
CRC-20S-1-N1	2020_CRC-20W-1-14m-1	Tibet	Freshwater lake	18	12.016
CRC-20S-1-N1	2020_CRC-20W-1-5m-1	Tibet	Freshwater lake	18	4.356
DQZB-s2-N1	2020_DQZB-w2	Tibet	Wetland	NA	NA
DQZB-s5-N2	2020_DQZB-w5	Tibet	Wetland	NA	NA
DQZB-s6-N2	2020_DQZB-w6	Tibet	Wetland	NA	NA
DQZB-s7-N1	2020_DQZB-w7	Tibet	Wetland	NA	NA
DRQ-S-1-N3	2020_DRQ-W-1	Tibet	River	NA	NA
DTH3-N1	2020_DTH3-W1	Qilian	River	NA	NA
DTH-6-1-N1	2020_DTH-6-1-W1	Qilian	River	NA	NA
QHH17-N1	2020_GHH17-W1	Qilian	Saline lake	NA	NA
GH-N1	2020_GH-W1	Qilian	Saline lake	NA	NA
GMZ11-N1	2020_GMZ11-W1	Qilian	Saline lake	NA	NA
GMZ12-N1	2020_GMZ12-W1	Qilian	Saline lake	NA	NA
GMZ13-N1	2020_GMZ13-W1	Qilian	Saline lake	NA	NA
GMZ14-N1	2020_GMZ14-W1	Qilian	Saline lake	NA	NA
GMZ4-N1	2020_GMZ4-W1	Qilian	Saline lake	NA	NA
HH3-N1	2020_HH3-W1	Qilian	River	NA	NA
HHSD2-N1	2020_HHSD2-W1	Qilian	Wetland	NA	NA
HHSD3-N1	2020_HHSD3-W1	Qilian	Wetland	NA	NA
JC-20S-1-N1	2020_JC-20W-1-0m-1	Tibet	Freshwater lake	23	NA
JC-20S-1-N1	2020_JC-20W-1-10m-1	Tibet	Freshwater lake	23	NA
JC-20S-1-N1	2020_JC-20W-1-15m-1	Tibet	Freshwater lake	23	NA
JC-20S-1-N1	2020_JC-20W-1-23m-1	Tibet	Freshwater lake	23	NA
JC-20S-1-N1	2020_JC-20W-1-5m-1	Tibet	Freshwater lake	23	NA
JNYC-20S-1-N1	2020_JNYC-20W-1-0m-1	Tibet	Freshwater lake	100	-0.61
JNYC-20S-1-N1	2020_JNYC-20W-1-100m-1	Tibet	Freshwater lake	100	NA
JNYC-20S-1-N1	2020_JNYC-20W-1-20m-1	Tibet	Freshwater lake	100	20.024
JNYC-20S-1-N1	2020_JNYC-20W-1-40m-1	Tibet	Freshwater lake	100	39.392
JNYC-20S-1-N1	2020_JNYC-20W-1-60m-1	Tibet	Freshwater lake	100	NA
JNYC-20S-1-N1	2020_JNYC-20W-1-80m-1	Tibet	Freshwater lake	100	NA
KMC-20S-1-N1	2020_KMC-20W-1-0m-1	Tibet	Freshwater lake	23	-0.595
KMC-20S-1-N1	2020_KMC-20W-1-10m-1	Tibet	Freshwater lake	23	10.192
KMC-20S-1-N1	2020_KMC-20W-1-15m-1	Tibet	Freshwater lake	23	15.544
KMC-20S-1-N1	2020_KMC-20W-1-20m-1	Tibet	Freshwater lake	23	20.57
KMC-20S-1-N1	2020_KMC-20W-1-23m-1	Tibet	Freshwater lake	23	21.296
KMC-20S-1-N1	2020_KMC-20W-1-5m-1	Tibet	Freshwater lake	23	5.862
202009TB-N10	2020_LU-w10	Tibet	Wetland	NA	NA
202009TB-N7	2020_LU-w3	Tibet	Wetland	NA	NA
202009TB-N8	2020_LU-w4	Tibet	Wetland	NA	NA
202009TB-N3	2020_LU-w5	Tibet	Wetland	NA	NA
202009TB-N4	2020_LU-w6	Tibet	Wetland	NA	NA
202009TB-N5	2020_LU-w7	Tibet	Wetland	NA	NA
202009TB-N6	2020_LU-w8	Tibet	Wetland	NA	NA
MYSD-N1	2020_MYSD-W1	Qilian	Wetland	NA	NA
NMC-S-4-N1	2020_NMC-W-4-1	Tibet	Saline lake	23.3	NA
NMC-S-5-N1	2020_NMC-W-5-1	Tibet	Saline lake	24.9	NA
NMC-S-6-N1	2020_NMC-W-6-1	Tibet	Saline lake	32	NA
NMC-S-7-N1	2020_NMC-W-7-1	Tibet	Saline lake	26	NA
NMC-S-8-N1	2020_NMC-W-8-0m-1	Tibet	Saline lake	43	-0.82
NMC-S-8-N1	2020_NMC-W-8-10m-1	Tibet	Saline lake	43	10.075
NMC-S-8-N1	2020_NMC-W-8-15m-1	Tibet	Saline lake	43	15.166
NMC-S-8-N1	2020_NMC-W-8-20m-1	Tibet	Saline lake	43	20.088
NMC-S-8-N1	2020_NMC-W-8-25m-1	Tibet	Saline lake	43	25.855
NMC-S-8-N1	2020_NMC-W-8-35m-1	Tibet	Saline lake	43	35.145
NMC-S-8-N1	2020_NMC-W-8-5m-2	Tibet	Saline lake	43	5.027
NRPC-20S-2-N1	2020_NRPC-20W-1-0m-1	Tibet	Saline lake	NA	-0.662
NRPC-20S-2-N1	2020_NRPC-20W-1-10m-1	Tibet	Saline lake	NA	7.057
NRPC-20S-2-N1	2020_NRPC-20W-1-2.5m-1	Tibet	Saline lake	NA	2.384
NRPC-20S-2-N1	2020_NRPC-20W-1-7.5m-1	Tibet	Saline lake	NA	4.517
PC-20S-1-N1	2020_PC-20W-1-0m-1	Tibet	Saline lake	17	-0.68
PC-20S-1-N1	2020_PC-20W-1-10m-1	Tibet	Saline lake	17	10.204
PC-20S-1-N1	2020_PC-20W-1-17m-1	Tibet	Saline lake	17	15.405
PC-20S-1-N1	2020_PC-20W-1-5m-1	Tibet	Saline lake	17	5.021
QHH10-N1	2020_QHH10-W1	Qilian	Saline lake	NA	NA
QHH6-N1	2020_QHH6-W1	Qilian	Saline lake	NA	NA
QHH7-N1	2020_QHH7-W1	Qilian	Saline lake	NA	NA
QJH-N1	2020_QJH-W1	Qilian	River	NA	NA
SD-S-N1	2020_SD-W-1	Tibet	Wetland	NA	NA
SD-S-N2	2020_SD-W-2	Tibet	Wetland	NA	NA
SD-S-3-N1	2020_SD-W-3	Tibet	Wetland	NA	NA
SLC-S-7-N1	2020_SLC-w-7	Tibet	Freshwater lake	NA	NA
SLSD2-N1	2020_SLSD2-W1	Qilian	Wetland	NA	NA
SQ-S-2-N1	2020_SQ-W-1	Tibet	River	NA	NA
TLH1-N1	2020_TLH1-W1	Qilian	River	NA	NA
TLH2-N1	2020_TLH2-W1	Qilian	River	NA	NA
TLH5-N1	2020_TLH5-W1	Qilian	River	NA	NA
TLSD3-N1	2020_TLSD3-W1	Qilian	Wetland	NA	NA
TLSD-N1	2020_TLSD-W1	Qilian	Wetland	NA	NA
TMRSD2-N1	2020_TMRSD2-W1	Qilian	Wetland	NA	NA
TMRSD3-N1	2020_TMRSD3-W1	Qilian	Wetland	NA	NA
TMRSD-N1	2020_TMRSD-W1	Qilian	Wetland	NA	NA
YBJSD-S-N1	2020_YBJSD-W-1	Tibet	Wetland	NA	NA
YBJ-S-2-N2	2020_YBJSD-W-2	Tibet	Wetland	NA	NA
YBJSD-S-3-N1	2020_YBJSD-W-3	Tibet	Wetland	NA	NA
YMH1-N1	2020_YMH1-W1	Qilian	River	NA	NA
YMH2-N1	2020_YMH2-W1	Qilian	River	NA	NA
YM-3-34.9m-N1	2020_YM-W-3	Tibet	Wetland	NA	NA
YZYC-20S-2-N1	2020_YZYC-20W-1-0m-1	Tibet	Saline lake	30	-0.564
YZYC-20S-2-N1	2020_YZYC-20W-1-10m-1	Tibet	Saline lake	30	10.055
YZYC-20S-2-N1	2020_YZYC-20W-1-15m-1	Tibet	Saline lake	30	15.035
YZYC-20S-2-N1	2020_YZYC-20W-1-20m-1	Tibet	Saline lake	30	20.037
YZYC-20S-2-N1	2020_YZYC-20W-1-25m-1	Tibet	Saline lake	30	24.731
YZYC-20S-2-N1	2020_YZYC-20W-1-30m-1	Tibet	Saline lake	30	29.038
YZYC-20S-2-N1	2020_YZYC-20W-1-5m-1	Tibet	Saline lake	30	4.971
ZJZBSD-01-N1-s1-N1	2020_ZJZBSD-01-1	Tibet	Wetland	NA	NA
ZJZBSD-01-2-s1-N1	2020_ZJZBSD-01-2	Tibet	Wetland	NA	NA
ZJZBSD-01-3-s1-N3	2020_ZJZBSD-01-3	Tibet	Wetland	NA	NA
ZJZBSD-s03-N1	2020_ZJZBSD-03-1	Tibet	Wetland	NA	NA
ZJZBSD-s03-2-N1	2020_ZJZBSD-03-2	Tibet	Wetland	NA	NA
ZJZBSD-s03-3-N3	2020_ZJZBSD-03-3	Tibet	Wetland	NA	NA
ZJZBSD-s04-N1	2020_ZJZBSD-04-1	Tibet	Wetland	NA	NA
ZJZBSD-s04-2-N3	2020_ZJZBSD-04-2	Tibet	Wetland	NA	NA
ZJZBSD-s04-3-N3	2020_ZJZBSD-04-3	Tibet	Wetland	NA	NA
ZJZBSD-s05-N1	2020_ZJZBSD-05-1	Tibet	Wetland	NA	NA
ZJZBSD-s05-2-N2	2020_ZJZBSD-05-2	Tibet	Wetland	NA	NA
ZJZBSD-s05-3-N2	2020_ZJZBSD-05-3	Tibet	Wetland	NA	NA
ZJZB-s-2-N2	2020_ZJZB-W-2	Tibet	River	NA	NA
ZJZB-s-1-N3	2020_ZJZB-W-3	Tibet	River	NA	NA
202104TB-W24-N1	2021-BQZBHK-W1	Tibet	River	NA	NA
202104TB-W25-N1	2021-BQZBHK-W2	Tibet	River	NA	NA
202104TB-W26-N1	2021-BQZBHK-W3	Tibet	River	NA	NA
202104TB-W29-N1	2021-BQZBHK-W6	Tibet	River	NA	NA
202104TB-W30-N2	2021-BQZBHK-W7	Tibet	River	NA	NA
202104TB-W16-N1	2021-BQZBSD-W1+	Tibet	Wetland	NA	NA
202104TB-W17-N1	2021-BQZBSD-W21	Tibet	Wetland	NA	NA
202104TB-W18-N1	2021-BQZBSD-W22	Tibet	Wetland	NA	NA
202104TB-W19-N1	2021-BQZBSD-W23	Tibet	Wetland	NA	NA
202104TB-W20-N1	2021-BQZB-W1	Tibet	River	NA	NA
202104TB-W22-N1	2021-BQZB-W2	Tibet	River	NA	NA
CBL-1-N1	2021-CBL-W1	Tibet	Wetland	NA	NA
CBL-2-N1	2021-CBL-W2	Tibet	Wetland	NA	NA
CBL-3-N1	2021-CBL-W3	Tibet	Wetland	NA	NA
CBL-4-N1	2021-CBL-W4	Tibet	Wetland	NA	NA
CBL-5-N1	2021-CBL-W5	Tibet	Wetland	NA	NA
202104TB-W69-N1	2021-CE-W1	Tibet	Freshwater lake	NA	NA
202104TB-W70-N1	2021-CE-W2	Tibet	Freshwater lake	NA	NA
202104TB-W71-N1	2021-CE-W3	Tibet	Freshwater lake	NA	NA
202106QH-W22-N1	2021-CJH-W1	Qilian	River	NA	NA
202104TB-W61-N1	2021-CNB-W1	Tibet	Freshwater lake	NA	NA
202104TB-W60-N1	2021-CNB-W2	Tibet	Freshwater lake	NA	NA
202104TB-W58-N1	2021-CNXB-W1	Tibet	Freshwater lake	NA	NA
202104TB-W59-N1	2021-CNXB-W2	Tibet	Freshwater lake	NA	NA
202106QH-W6-N1	2021-HDW-W1	Qilian	Saline lake	NA	NA
202106QH-W7-N1	2021-HDW-W2	Qilian	Saline lake	NA	NA
202106QH-W23-N1	2021-HHXL-0.5M-W1	Qilian	Saline lake	NA	0.5
202106QH-W25-N1	2021-HHXL-2M-W1	Qilian	Saline lake	NA	2
202106QH-W27-N1	2021-HHXL-5M-W1	Qilian	Saline lake	NA	5
202106QH-W21-N1	2021-HMH-W1	Qilian	River	NA	NA
202106QH-W4-N1	2021-JSW-W1	Qilian	Saline lake	NA	NA
LLSD-1-N1	2021-LU-W1	Tibet	Wetland	NA	NA
LLSD-10-N1	2021-LU-W10	Tibet	Wetland	NA	NA
LLSD-2-N1	2021-LU-W2	Tibet	Wetland	NA	NA
LLSD-3-N1	2021-LU-W3	Tibet	Wetland	NA	NA
LLSD-4-N1	2021-LU-W4	Tibet	Wetland	NA	NA
LLSD-5-N1	2021-LU-W5	Tibet	Wetland	NA	NA
LLSD-6-N1	2021-LU-W6	Tibet	Wetland	NA	NA
LLSD-7-N1	2021-LU-W7	Tibet	Wetland	NA	NA
LLSD-8-N1	2021-LU-W8	Tibet	Wetland	NA	NA
LLSD-9-N1	2021-LU-W9	Tibet	Wetland	NA	NA
202106QH-W8-N1	2021-ND-W1	Qilian	Saline lake	NA	NA
202106QH-W9-N1	2021-ND-W2	Qilian	Saline lake	NA	NA
202106QH-W10-N1	2021-ND-W3	Qilian	Saline lake	NA	NA
202106QH-W11-N1	2021-ND-W4	Qilian	Saline lake	NA	NA
202106QH-W12-N1	2021-ND-W5	Qilian	Saline lake	NA	NA
202106QH-W37-N1	2021-QHH-W1	Qilian	Saline lake	NA	22.8
202106QH-W39-N1	2021-QHH-W10	Qilian	Saline lake	NA	15.8
202106QH-W40-N1	2021-QHH-W11	Qilian	Saline lake	NA	14.6
202106QH-W36-N1	2021-QHH-W17	Qilian	Saline lake	NA	22
202106QH-W38-N1	2021-QHH-W2	Qilian	Saline lake	NA	24.2
202106QH-W28-N1	2021-QHH-W3	Qilian	Saline lake	NA	26.1
202106QH-W29-N1	2021-QHH-W4	Qilian	Saline lake	NA	22.4
202106QH-W30-N1	2021-QHH-W5	Qilian	Saline lake	NA	17.6
202106QH-W32-N1	2021-QHH-W8	Qilian	Saline lake	NA	28.1
202106QH-W33-N1	2021-QHH-W9	Qilian	Saline lake	NA	25.9
202106QH-W1-N1	2021-QJH-W1	Qilian	River	NA	NA
202104TB-W66-N1	2021-SD-W41	Tibet	Wetland	NA	NA
202104TB-W67-N1	2021-SD-W42	Tibet	Wetland	NA	NA
202104TB-W68-N1	2021-SD-W43	Tibet	Wetland	NA	NA
202104TB-W62-N1	2021-SD-W61	Tibet	Wetland	NA	NA
202104TB-W63-N1	2021-SD-W62	Tibet	Wetland	NA	NA
202104TB-W64-N1	2021-SD-W63	Tibet	Wetland	NA	NA
202104TB-W73-N1	2021-SD-W71	Tibet	Wetland	NA	NA
202104TB-W74-N1	2021-SD-W72	Tibet	Wetland	NA	NA
202104TB-W75-N1	2021-SD-W73	Tibet	Wetland	NA	NA
202104TB-W31-N1	2021-SLCB-W1	Tibet	Freshwater lake	NA	NA
202104TB-W32-N1	2021-SLCB-W2	Tibet	Freshwater lake	NA	NA
202104TB-W33-N1	2021-SLCB-W3	Tibet	Freshwater lake	NA	NA
202104TB-W34-N1	2021-SLCB-W4	Tibet	Freshwater lake	NA	NA
SLHSD1-N1	2021-SLHSD-W1	Qilian	Wetland	NA	NA
SLH4-N1	2021-SLH-W4	Qilian	River	NA	NA
SLH6-N1	2021-SLH-W6	Qilian	River	NA	NA
202104TB-W76-N1	2021-YBJ-W1	Tibet	Wetland	NA	NA
202104TB-W77-N1	2021-YBJ-W2	Tibet	Wetland	NA	NA
202104TB-W78-N1	2021-YBJ-W3	Tibet	Wetland	NA	NA
202106QH-W15-N1	2021-YMQ0.5-W1	Qilian	Saline lake	NA	0.5
202106QH-W16-N1	2021-YMQ1-W1	Qilian	Saline lake	NA	1
202106QH-W17-N1	2021-YMQ2-W1	Qilian	Saline lake	NA	2
202106QH-W18-N1	2021-YMQ3-W1	Qilian	Saline lake	NA	3
202106QH-W19-N1	2021-YMQ5-W1	Qilian	Saline lake	NA	5
202104TB-W48-N1	2021-ZJZBSD-W51	Tibet	Wetland	NA	NA
202104TB-W49-N1	2021-ZJZBSD-W52	Tibet	Wetland	NA	NA
202104TB-W50-N1	2021-ZJZBSD-W53	Tibet	Wetland	NA	NA
202104TB-W47-N1	2021-ZJZB-W2	Tibet	River	NA	NA
202104TB-W44-N1	2021-ZJZB-W21	Tibet	Wetland	NA	NA
202104TB-W45-N1	2021-ZJZB-W22	Tibet	Wetland	NA	NA
202104TB-W46-N1	2021-ZJZB-W23	Tibet	Wetland	NA	NA
202104TB-W55-N1	2021-ZJZB-W31	Tibet	Wetland	NA	NA
202104TB-W56-N1	2021-ZJZB-W32	Tibet	Wetland	NA	NA
202104TB-W57-N1	2021-ZJZB-W33	Tibet	Wetland	NA	NA
202104TB-W42-N1	2021-ZJZB-W4	Tibet	River	NA	NA
202104TB-W36-N1	2021-ZJZB-W6	Tibet	River	NA	NA
202104TB-W37-N1	2021-ZJZB-W70	Tibet	Wetland	NA	NA
CE-B-S-2-N1	CE-B-W-2	Tibet	Freshwater lake	NA	NA

## Sheet: Table S3
Table S3. The genome catalog of TPMC-S.
Genome ID (representative MAG of a genome-based species are marked with *)	Sediment Sample ID	Paired water sample ID	Ecosystem	Region	Genome-based species (dRep ID, ANI 0.95)	Num_contigs	N50	Assembly_Size	GC	Completeness	Contamination	Strain heterogeneity	Num_5S_rRNA	Num_16S_rRNA	Num_23S_rRNA	Num_tRNA	Quality score	Quality_tier (MIMAG)	GTDB_classification	GTDB_Note	GTDB_Warnings
202009TB-N10_bin.11.purify*	202009TB-N10	2020_LU-w10	Wetland	Tibet	4378_1	285	5564	1346304	0.45426	76.07	5.42	90	0	1	0	27	48.97	Medium	d__Bacteria;p__Chloroflexota;c__Dehalococcoidia;o__Dehalococcoidales;f__UBA3254;g__UBA3254;s__	classification based on placement in class-level tree	Genome has more than 10.0% of markers with multiple hits
202009TB-N10_bin.15.purify*	202009TB-N10	2020_LU-w10	Wetland	Tibet	4591_0	208	5812	955464	0.2523	82.67	6	83.33	0	0	0	17	52.67	Medium	d__Bacteria;p__Bacillota;c__Bacilli;o__RF39;f__UBA660;g__;s__	classification based on placement in class-level tree
202009TB-N10_bin.17.purify*	202009TB-N10	2020_LU-w10	Wetland	Tibet	1772_0	136	91015	4633805	0.39417	85.73	5.91	86.67	3	0	1	36	56.18	Medium	d__Bacteria;p__Bacteroidota;c__Bacteroidia;o__Bacteroidales;f__Paludibacteraceae;g__Paludibacter;s__	classification based on placement in class-level tree
202009TB-N10_bin.18.purify*	202009TB-N10	2020_LU-w10	Wetland	Tibet	516_0	417	6978	2397627	0.41323	65.78	3.03	93.33	2	0	0	27	50.63	Medium	d__Bacteria;p__Bacteroidota;c__Bacteroidia;o__Bacteroidales;f__Bacteroidaceae;g__Prevotella;s__	classification based on placement in class-level tree
202009TB-N10_bin.25.purify*	202009TB-N10	2020_LU-w10	Wetland	Tibet	2240_1	565	3484	1822889	0.55636	57.51	1.94	33.33	0	0	0	19	47.81	Medium	d__Bacteria;p__Desulfobacterota;c__Syntrophia;o__Syntrophales;f__UBA5619;g__JAKAFS01;s__	classification based on placement in class-level tree	Genome not assigned to closest species as it falls outside its pre-defined ANI radius
202009TB-N10_bin.30.purify*	202009TB-N10	2020_LU-w10	Wetland	Tibet	3405_0	744	4730	3021276	0.59833	81.92	4.32	44.44	1	0	1	35	60.32	Medium	d__Bacteria;p__Verrucomicrobiota;c__Verrucomicrobiae;o__Chthoniobacterales;f__;g__;s__	classification based on placement in class-level tree
202009TB-N10_bin.34.purify	202009TB-N10	2020_LU-w10	Wetland	Tibet	1121_1	668	6236	3414022	0.59242	91.77	2.13	60	1	1	0	28	81.12	Medium	d__Bacteria;p__Desulfobacterota;c__Syntrophobacteria;o__Syntrophobacterales;f__Syntrophobacteraceae;g__;s__	classification based on placement in class-level tree	Genome has more than 10.0% of markers with multiple hits
202009TB-N10_bin.36.purify	202009TB-N10	2020_LU-w10	Wetland	Tibet	2472_1	457	4943	1933609	0.59842	69.66	6.03	66.67	1	0	1	16	39.51	Medium	d__Bacteria;p__Pseudomonadota;c__Gammaproteobacteria;o__Pseudomonadales;f__Halieaceae;g__Halioglobus;s__	classification based on placement in class-level tree
202009TB-N10_bin.37.purify*	202009TB-N10	2020_LU-w10	Wetland	Tibet	305_0	182	3295	566543	0.36961	51.88	4.24	66.67	0	0	0	13	30.68	Medium	d__Bacteria;p__Patescibacteria;c__Microgenomatia;o__Levybacterales;f__UBA12049;g__GWB1-37-8;s__	classification based on placement in class-level tree
202009TB-N10_bin.38.purify*	202009TB-N10	2020_LU-w10	Wetland	Tibet	3848_2	433	8294	2835758	0.47625	61.02	7.63	47.62	1	0	0	28	22.87	Medium	d__Bacteria;p__Bacteroidota;c__Bacteroidia;o__Bacteroidales;f__VadinHA17;g__SR-FBR-E99;s__	classification based on placement in class-level tree
202009TB-N10_bin.4.purify	202009TB-N10	2020_LU-w10	Wetland	Tibet	392_3	577	4683	2394264	0.46363	80.07	4.55	13.33	0	0	0	28	57.32	Medium	d__Bacteria;p__Desulfobacterota_G;c__Syntrophorhabdia;o__Syntrophorhabdales;f__Syntrophorhabdaceae;g__Syntrophorhabdus;s__	classification based on placement in class-level tree
202009TB-N10_bin.40.purify*	202009TB-N10	2020_LU-w10	Wetland	Tibet	3652_0	478	4101	1754225	0.51183	61.63	1.48	80	0	2	0	15	54.23	Medium	d__Bacteria;p__Bacillota_C;c__Negativicutes;o__Anaeromusales;f__Anaeromusaceae;g__Anaeromusa;s__Anaeromusa sp009929485	topological placement and ANI have congruent species assignments
202009TB-N10_bin.43.purify	202009TB-N10	2020_LU-w10	Wetland	Tibet	3897_1	353	15494	3496462	0.41329	91.08	6.22	41.38	0	0	0	29	59.98	Medium	d__Bacteria;p__Bacteroidota;c__Bacteroidia;o__Bacteroidales;f__VadinHA17;g__LD21;s__	classification based on placement in class-level tree
202009TB-N10_bin.46.purify*	202009TB-N10	2020_LU-w10	Wetland	Tibet	967_0	81	35253	1906017	0.31981	83.67	0.67	100	0	2	0	30	80.32	Medium	d__Bacteria;p__Bacillota_A;c__Clostridia;o__Lachnospirales;f__Lachnospiraceae;g__Parasporobacterium;s__	classification based on placement in class-level tree
202009TB-N10_bin.47.purify*	202009TB-N10	2020_LU-w10	Wetland	Tibet	2148_0	566	4662	2286005	0.54771	87.81	4.46	89.47	0	0	0	32	65.51	Medium	d__Bacteria;p__Pseudomonadota;c__Alphaproteobacteria;o__Rhizobiales;f__Rhizobiaceae;g__;s__	classification based on placement in class-level tree
202009TB-N10_bin.49.purify	202009TB-N10	2020_LU-w10	Wetland	Tibet	2729_1	537	5471	2398120	0.62771	84.7	6.35	78.26	1	0	0	31	52.95	Medium	d__Bacteria;p__Pseudomonadota;c__Gammaproteobacteria;o__Burkholderiales;f__Rhodocyclaceae;g__Azonexus;s__	classification based on placement in class-level tree	Genome not assigned to closest species as it falls outside its pre-defined ANI radius
202009TB-N10_bin.5.purify*	202009TB-N10	2020_LU-w10	Wetland	Tibet	335_0	86	23419	1024369	0.33716	69.51	0.86	100	1	1	1	34	65.21	Medium	d__Bacteria;p__Patescibacteria;c__JAEDAM01;o__Absconditabacterales;f__Absconditicoccaceae;g__UBA5124;s__	classification based on placement in class-level tree
202009TB-N10_bin.53.purify*	202009TB-N10	2020_LU-w10	Wetland	Tibet	2161_0	90	35922	2105269	0.37091	88.96	4.56	33.33	1	1	1	30	66.16	Medium	d__Bacteria;p__Cyanobacteriota;c__Vampirovibrionia;o__Gastranaerophilales;f__Gastranaerophilaceae;g__CAIPUE01;s__	classification based on placement in class-level tree
202009TB-N10_bin.6.purify*	202009TB-N10	2020_LU-w10	Wetland	Tibet	3055_0	534	3435	1747407	0.59264	57.19	0.33	0	1	0	0	18	55.54	Medium	d__Bacteria;p__Spirochaetota;c__Spirochaetia;o__Treponematales;f__Treponemataceae;g__Spiro-10;s__	classification based on placement in class-level tree
202009TB-N10_bin.62.purify*	202009TB-N10	2020_LU-w10	Wetland	Tibet	1339_0	556	4928	2334011	0.55812	50.76	1.01	50	1	1	0	26	45.71	Medium	d__Bacteria;p__Chloroflexota;c__Anaerolineae;o__Anaerolineales;f__EnvOPS12;g__;s__	classification based on placement in class-level tree
202009TB-N10_bin.66.purify*	202009TB-N10	2020_LU-w10	Wetland	Tibet	541_0	99	67349	2579914	0.34146	98.32	0	0	1	0	0	41	98.32	Medium	d__Bacteria;p__Bacillota_A;c__Clostridia;o__Monoglobales;f__Firm-18;g__;s__	classification based on placement in class-level tree
202009TB-N10_bin.67.purify*	202009TB-N10	2020_LU-w10	Wetland	Tibet	4538_0	620	5521	2908967	0.47015	81.24	9.81	71.43	0	0	0	31	32.19	Medium	d__Bacteria;p__Bacillota_A;c__Clostridia;o__Saccharofermentanales;f__Saccharofermentanaceae;g__Firm-13;s__	classification based on placement in class-level tree	Genome not assigned to closest species as it falls outside its pre-defined ANI radius
202009TB-N10_bin.68.purify*	202009TB-N10	2020_LU-w10	Wetland	Tibet	2162_0	575	3749	1888661	0.5842	65.46	0.73	33.33	0	0	0	20	61.81	Medium	d__Bacteria;p__Pseudomonadota;c__Alphaproteobacteria;o__Rhizobiales;f__Beijerinckiaceae;g__Rhabdaerophilum;s__	classification based on placement in class-level tree
202009TB-N10_bin.69.purify*	202009TB-N10	2020_LU-w10	Wetland	Tibet	1764_1	492	3541	1624086	0.41466	54.64	1.96	50	0	0	0	18	44.84	Medium	d__Bacteria;p__Bacteroidota;c__Bacteroidia;o__Bacteroidales;f__Tannerellaceae;g__Macellibacteroides;s__Macellibacteroides sp018054455	topological placement and ANI have congruent species assignments
202009TB-N10_bin.7.purify	202009TB-N10	2020_LU-w10	Wetland	Tibet	4133_1	213	3625	720617	0.41072	55.04	2.98	90	1	0	1	15	40.14	Medium	d__Bacteria;p__Bacillota_C;c__Negativicutes;o__Acidaminococcales;f__Acidaminococcaceae;g__RZYP01;s__	classification based on placement in class-level tree	Genome not assigned to closest species as it falls outside its pre-defined ANI radius
202009TB-N10_bin.77.purify	202009TB-N10	2020_LU-w10	Wetland	Tibet	4380_1	295	4587	1191744	0.34447	65.54	1.03	60	0	0	0	19	60.39	Medium	d__Archaea;p__Methanobacteriota;c__Methanobacteria;o__Methanobacteriales;f__Methanobacteriaceae;g__Methanobacterium_D;s__		Genome not assigned to closest species as it falls outside its pre-defined ANI radius
202009TB-N10_bin.82.purify*	202009TB-N10	2020_LU-w10	Wetland	Tibet	1527_2	307	20084	2652412	0.60631	56.49	7.01	26.09	0	1	0	19	21.44	Medium	d__Bacteria;p__Desulfobacterota;c__Desulfobacteria;o__Desulfobacterales;f__UBA2174_A;g__SpSt-501;s__	classification based on placement in class-level tree	Genome not assigned to closest species as it falls outside its pre-defined ANI radius;Genome has more than 14.2% of markers with multiple hits
202009TB-N10_bin.84.purify*	202009TB-N10	2020_LU-w10	Wetland	Tibet	2629_1	241	10786	1964803	0.70728	51.72	2.59	100	0	0	0	10	38.77	Medium	d__Bacteria;p__Pseudomonadota;c__Gammaproteobacteria;o__Burkholderiales;f__Casimicrobiaceae;g__CAIWHR01;s__	classification based on placement in class-level tree	Genome not assigned to closest species as it falls outside its pre-defined ANI radius
202009TB-N10_bin.87.purify*	202009TB-N10	2020_LU-w10	Wetland	Tibet	507_0	156	29844	2607199	0.34876	78.95	1.75	0	0	1	0	34	70.2	Medium	d__Bacteria;p__Bacillota_A;c__Clostridia;o__Lachnospirales;f__Lachnospiraceae;g__;s__	classification based on placement in class-level tree
202009TB-N10_bin.91.purify*	202009TB-N10	2020_LU-w10	Wetland	Tibet	1766_0	127	29725	2383607	0.38177	75.86	2.08	40	0	0	0	27	65.46	Medium	d__Bacteria;p__Bacteroidota;c__Bacteroidia;o__Bacteroidales;f__Bacteroidaceae;g__Bacteroides_G;s__	classification based on placement in class-level tree	Genome not assigned to closest species as it falls outside its pre-defined ANI radius
202009TB-N11_bin.1.purify	202009TB-N11	2020_CBL-w1	Wetland	Tibet	1121_1	669	6973	3671176	0.59092	89.84	4.39	50	1	1	0	30	67.89	Medium	d__Bacteria;p__Desulfobacterota;c__Syntrophobacteria;o__Syntrophobacterales;f__Syntrophobacteraceae;g__;s__	classification based on placement in class-level tree	Genome has more than 10.0% of markers with multiple hits
202009TB-N11_bin.12.purify	202009TB-N11	2020_CBL-w1	Wetland	Tibet	4222_1	724	4419	2836868	0.42859	68.74	5.42	93.33	1	1	1	29	41.64	Medium	d__Bacteria;p__Bacteroidota;c__Bacteroidia;o__Chitinophagales;f__Chitinophagaceae;g__SXYR01;s__	classification based on placement in class-level tree	Genome not assigned to closest species as it falls outside its pre-defined ANI radius
202009TB-N11_bin.16.purify*	202009TB-N11	2020_CBL-w1	Wetland	Tibet	4385_0	270	3203	788228	0.40529	52.33	3.73	0	0	0	0	12	33.68	Medium	d__Archaea;p__Methanobacteriota;c__Methanobacteria;o__Methanobacteriales;f__Methanobacteriaceae;g__Methanobacterium_A;s__
202009TB-N11_bin.22.purify*	202009TB-N11	2020_CBL-w1	Wetland	Tibet	2533_0	295	6317	1468690	0.69718	59.38	1.45	77.78	0	0	0	22	52.13	Medium	d__Bacteria;p__Pseudomonadota;c__Gammaproteobacteria;o__Chromatiales;f__Sedimenticolaceae;g__;s__	classification based on placement in class-level tree
202009TB-N11_bin.24.purify	202009TB-N11	2020_CBL-w1	Wetland	Tibet	4162_1	872	3281	2685826	0.42146	55.17	1.72	100	0	0	0	15	46.57	Medium	d__Bacteria;p__Bacteroidota;c__Bacteroidia;o__Cytophagales;f__Cyclobacteriaceae;g__Algoriphagus;s__	classification based on placement in class-level tree	Genome not assigned to closest species as it falls outside its pre-defined ANI radius
202009TB-N11_bin.29.purify*	202009TB-N11	2020_CBL-w1	Wetland	Tibet	2693_2	498	4444	1883235	0.6363	63.75	6.76	52	0	0	0	22	29.95	Medium	d__Bacteria;p__Pseudomonadota;c__Gammaproteobacteria;o__Burkholderiales;f__Thiobacillaceae;g__;s__	classification based on placement in class-level tree
202009TB-N11_bin.3.purify*	202009TB-N11	2020_CBL-w1	Wetland	Tibet	404_1	330	3867	1148771	0.48668	57.68	2.46	83.33	0	1	0	18	45.38	Medium	d__Bacteria;p__Nitrospirota;c__Thermodesulfovibrionia;o__Thermodesulfovibrionales;f__SM23-35;g__UBA2194;s__	classification based on placement in class-level tree
202009TB-N11_bin.38.purify	202009TB-N11	2020_CBL-w1	Wetland	Tibet	2729_1	456	6152	2208487	0.62844	82.58	4.41	72.22	2	1	0	31	60.53	Medium	d__Bacteria;p__Pseudomonadota;c__Gammaproteobacteria;o__Burkholderiales;f__Rhodocyclaceae;g__Azonexus;s__	classification based on placement in class-level tree	Genome not assigned to closest species as it falls outside its pre-defined ANI radius
202009TB-N11_bin.40.purify*	202009TB-N11	2020_CBL-w1	Wetland	Tibet	1521_1	990	3764	3357135	0.60706	56.68	3.57	12.5	0	0	0	30	38.83	Medium	d__Bacteria;p__Desulfobacterota;c__Desulfobacteria;o__Desulfobacterales;f__UBA2174_A;g__SpSt-501;s__	classification based on placement in class-level tree
202009TB-N11_bin.43.purify	202009TB-N11	2020_CBL-w1	Wetland	Tibet	3897_1	496	11546	3933181	0.41107	88.57	3.4	35.71	1	0	0	33	71.57	Medium	d__Bacteria;p__Bacteroidota;c__Bacteroidia;o__Bacteroidales;f__VadinHA17;g__LD21;s__	classification based on placement in class-level tree
202009TB-N11_bin.44.purify	202009TB-N11	2020_CBL-w1	Wetland	Tibet	407_3	277	3849	965785	0.4555	53.95	0.1	0	0	0	0	9	53.45	Medium	d__Bacteria;p__Nitrospirota;c__Thermodesulfovibrionia;o__Thermodesulfovibrionales;f__SM23-35;g__JALHSV01;s__	classification based on placement in class-level tree	Genome not assigned to closest species as it falls outside its pre-defined ANI radius
202009TB-N11_bin.46.purify*	202009TB-N11	2020_CBL-w1	Wetland	Tibet	2705_1	249	9339	1560630	0.62056	62.07	3.45	100	1	0	0	23	44.82	Medium	d__Bacteria;p__Pseudomonadota;c__Gammaproteobacteria;o__Burkholderiales;f__Thiobacillaceae;g__Thiobacillus;s__	classification based on placement in class-level tree	Genome not assigned to closest species as it falls outside its pre-defined ANI radius
202009TB-N11_bin.47.purify	202009TB-N11	2020_CBL-w1	Wetland	Tibet	3254_1	605	4018	2166481	0.60314	69.3	3.16	42.86	0	0	0	14	53.5	Medium	d__Bacteria;p__Pseudomonadota;c__Gammaproteobacteria;o__Competibacterales;f__Competibacteraceae;g__UBA2383;s__	classification based on placement in class-level tree	Genome not assigned to closest species as it falls outside its pre-defined ANI radius
202009TB-N11_bin.5.purify*	202009TB-N11	2020_CBL-w1	Wetland	Tibet	4721_1	327	4501	1326923	0.54625	72.01	3.07	66.67	0	0	0	19	56.66	Medium	d__Archaea;p__Halobacteriota;c__Methanosarcinia;o__Methanotrichales;f__Methanotrichaceae;g__Methanothrix;s__Methanothrix sp002256595	topological placement and ANI have congruent species assignments
202009TB-N11_bin.50.purify*	202009TB-N11	2020_CBL-w1	Wetland	Tibet	2815_0	549	2691	1415098	0.70019	50.99	4.62	77.27	0	0	0	8	27.89	Medium	d__Bacteria;p__Pseudomonadota;c__Gammaproteobacteria;o__Steroidobacterales;f__Steroidobacteraceae;g__RPQJ01;s__	classification based on placement in class-level tree	Genome not assigned to closest species as it falls outside its pre-defined ANI radius
202009TB-N11_bin.52.purify*	202009TB-N11	2020_CBL-w1	Wetland	Tibet	1285_2	1180	2437	2921550	0.66827	53.91	4.54	0	0	0	0	20	31.21	Medium	d__Bacteria;p__Methylomirabilota;c__Methylomirabilia;o__Methylomirabilales;f__2-02-FULL-66-22;g__2-02-FULL-66-22;s__	classification based on placement in class-level tree
202009TB-N11_bin.53.purify*	202009TB-N11	2020_CBL-w1	Wetland	Tibet	2730_2	706	2642	1841957	0.63492	52.93	6.03	75	0	0	0	10	22.78	Medium	d__Bacteria;p__Pseudomonadota;c__Gammaproteobacteria;o__Burkholderiales;f__Rhodocyclaceae;g__Azonexus;s__	classification based on placement in class-level tree	Genome not assigned to closest species as it falls outside its pre-defined ANI radius
202009TB-N11_bin.55.purify*	202009TB-N11	2020_CBL-w1	Wetland	Tibet	4384_2	463	1849	823548	0.44936	50.78	7.78	23.08	0	0	0	4	11.88	Medium	d__Archaea;p__Methanobacteriota;c__Methanobacteria;o__Methanobacteriales;f__Methanobacteriaceae;g__;s__
202009TB-N11_bin.60.purify	202009TB-N11	2020_CBL-w1	Wetland	Tibet	4427_1	726	2782	1759668	0.35562	58.23	7.77	90.48	1	0	1	39	19.38	Medium	d__Bacteria;p__Bacteroidota;c__Ignavibacteria;o__Ignavibacteriales;f__Ignavibacteriaceae;g__IGN2;s__	classification based on placement in class-level tree	Genome not assigned to closest species as it falls outside its pre-defined ANI radius
202009TB-N11_bin.7.purify	202009TB-N11	2020_CBL-w1	Wetland	Tibet	392_3	434	3904	1530629	0.46391	60.73	5.91	72.73	0	0	1	20	31.18	Medium	d__Bacteria;p__Desulfobacterota_G;c__Syntrophorhabdia;o__Syntrophorhabdales;f__Syntrophorhabdaceae;g__Syntrophorhabdus;s__	classification based on placement in class-level tree
202009TB-N11_bin.9.purify	202009TB-N11	2020_CBL-w1	Wetland	Tibet	2707_2	465	3930	1653011	0.62979	66.45	7.55	65.52	0	0	0	29	28.7	Medium	d__Bacteria;p__Pseudomonadota;c__Gammaproteobacteria;o__Burkholderiales;f__Thiobacillaceae;g__Thiobacillus;s__	classification based on placement in class-level tree	Genome not assigned to closest species as it falls outside its pre-defined ANI radius
202009TB-N12_bin.10.purify	202009TB-N12	2020_CBL-w2	Wetland	Tibet	2729_1	534	6021	2439398	0.62871	86.71	5.93	78.26	1	0	0	26	57.06	Medium	d__Bacteria;p__Pseudomonadota;c__Gammaproteobacteria;o__Burkholderiales;f__Rhodocyclaceae;g__Azonexus;s__	classification based on placement in class-level tree	Genome not assigned to closest species as it falls outside its pre-defined ANI radius
202009TB-N12_bin.12.purify*	202009TB-N12	2020_CBL-w2	Wetland	Tibet	407_4	437	2888	1214607	0.4566	53.25	2.73	33.33	0	0	0	16	39.6	Medium	d__Bacteria;p__Nitrospirota;c__Thermodesulfovibrionia;o__Thermodesulfovibrionales;f__SM23-35;g__JALHSV01;s__	classification based on placement in class-level tree	Genome not assigned to closest species as it falls outside its pre-defined ANI radius
202009TB-N12_bin.17.purify*	202009TB-N12	2020_CBL-w2	Wetland	Tibet	4380_1	242	4944	962081	0.35658	52.59	7.87	8.33	0	0	0	8	13.24	Medium	d__Archaea;p__Methanobacteriota;c__Methanobacteria;o__Methanobacteriales;f__Methanobacteriaceae;g__Methanobacterium_D;s__		Genome not assigned to closest species as it falls outside its pre-defined ANI radius
202009TB-N12_bin.2.purify	202009TB-N12	2020_CBL-w2	Wetland	Tibet	404_1	327	3009	961170	0.48534	53.56	1.26	40	0	0	0	17	47.26	Medium	d__Bacteria;p__Nitrospirota;c__Thermodesulfovibrionia;o__Thermodesulfovibrionales;f__SM23-35;g__UBA2194;s__	classification based on placement in class-level tree
202009TB-N12_bin.20.purify*	202009TB-N12	2020_CBL-w2	Wetland	Tibet	3719_0	735	4075	2617557	0.46207	57.05	9.03	24	0	0	0	9	11.9	Medium	d__Bacteria;p__Bacteroidota;c__Bacteroidia;o__Bacteroidales;f__UBA10428;g__UBA5072;s__	classification based on placement in class-level tree	Genome has more than 10.0% of markers with multiple hits;Genome not assigned to closest species as it falls outside its pre-defined ANI radius
202009TB-N12_bin.23.purify*	202009TB-N12	2020_CBL-w2	Wetland	Tibet	2573_2	428	8549	2732620	0.64521	66.14	2.39	72.73	0	0	0	24	54.19	Medium	d__Bacteria;p__Pseudomonadota;c__Gammaproteobacteria;o__Burkholderiales;f__Burkholderiaceae_B;g__JAABQG01;s__	classification based on placement in class-level tree	Genome not assigned to closest species as it falls outside its pre-defined ANI radius
202009TB-N12_bin.25.purify*	202009TB-N12	2020_CBL-w2	Wetland	Tibet	4427_1	544	3813	1910348	0.35726	63.76	6.38	80	0	1	0	28	31.86	Medium	d__Bacteria;p__Bacteroidota;c__Ignavibacteria;o__Ignavibacteriales;f__Ignavibacteriaceae;g__IGN2;s__	classification based on placement in class-level tree	Genome not assigned to closest species as it falls outside its pre-defined ANI radius
202009TB-N12_bin.28.purify	202009TB-N12	2020_CBL-w2	Wetland	Tibet	3254_1	799	3084	2322169	0.60056	70.26	5.82	33.33	0	0	0	32	41.16	Medium	d__Bacteria;p__Pseudomonadota;c__Gammaproteobacteria;o__Competibacterales;f__Competibacteraceae;g__UBA2383;s__	classification based on placement in class-level tree	Genome not assigned to closest species as it falls outside its pre-defined ANI radius
202009TB-N12_bin.29.purify*	202009TB-N12	2020_CBL-w2	Wetland	Tibet	618_0	1004	2637	2325403	0.5226	56.86	7.93	81.82	1	1	1	25	17.21	Medium	d__Bacteria;p__Chloroflexota;c__Anaerolineae;o__Anaerolineales;f__Anaerolineaceae;g__UBA4081;s__	classification based on placement in class-level tree
202009TB-N12_bin.3.purify	202009TB-N12	2020_CBL-w2	Wetland	Tibet	371_1	256	7694	1509127	0.4817	86.01	8.81	42.86	0	0	0	44	41.96	Medium	d__Archaea;p__Halobacteriota;c__Methanomicrobia;o__Methanomicrobiales;f__Methanoregulaceae;g__Methanoregula;s__		Genome not assigned to closest species as it falls outside its pre-defined ANI radius
202009TB-N12_bin.30.purify	202009TB-N12	2020_CBL-w2	Wetland	Tibet	4384_1	205	5890	987373	0.42745	62.61	2.58	50	0	0	0	33	49.71	Medium	d__Archaea;p__Methanobacteriota;c__Methanobacteria;o__Methanobacteriales;f__Methanobacteriaceae;g__;s__
202009TB-N12_bin.31.purify	202009TB-N12	2020_CBL-w2	Wetland	Tibet	1206_1	344	4649	1452156	0.50922	51.49	0	0	0	1	0	13	51.49	Medium	d__Bacteria;p__Chloroflexota;c__Anaerolineae;o__Anaerolineales;f__UBA4823;g__CTSoil-045;s__	classification based on placement in class-level tree
202009TB-N12_bin.33.purify*	202009TB-N12	2020_CBL-w2	Wetland	Tibet	2476_0	528	2815	1461358	0.4376	53.11	6.14	80	0	0	0	11	22.41	Medium	d__Bacteria;p__Pseudomonadota;c__Gammaproteobacteria;o__Methylococcales;f__Methylomonadaceae;g__KS41;s__KS41 sp002256465	topological placement and ANI have congruent species assignments
202009TB-N12_bin.37.purify*	202009TB-N12	2020_CBL-w2	Wetland	Tibet	2676_0	258	7179	1449024	0.56463	57.76	1.72	100	0	0	0	15	49.16	Medium	d__Bacteria;p__Pseudomonadota;c__Gammaproteobacteria;o__Burkholderiales;f__Gallionellaceae;g__Gallionella;s__	classification based on placement in class-level tree	Genome not assigned to closest species as it falls outside its pre-defined ANI radius
202009TB-N12_bin.44.purify	202009TB-N12	2020_CBL-w2	Wetland	Tibet	392_3	591	3485	1949616	0.46386	64.14	4.78	71.43	0	1	0	19	40.24	Medium	d__Bacteria;p__Desulfobacterota_G;c__Syntrophorhabdia;o__Syntrophorhabdales;f__Syntrophorhabdaceae;g__Syntrophorhabdus;s__	classification based on placement in class-level tree
202009TB-N12_bin.5.purify	202009TB-N12	2020_CBL-w2	Wetland	Tibet	4222_1	992	3679	3301365	0.43294	73.86	5.39	27.78	1	0	1	27	46.91	Medium	d__Bacteria;p__Bacteroidota;c__Bacteroidia;o__Chitinophagales;f__Chitinophagaceae;g__SXYR01;s__	classification based on placement in class-level tree	Genome not assigned to closest species as it falls outside its pre-defined ANI radius
202009TB-N12_bin.51.purify*	202009TB-N12	2020_CBL-w2	Wetland	Tibet	3493_1	875	1557	1375033	0.56796	67.26	7.84	30	0	1	10	21	28.06	Medium	d__Archaea;p__Thermoproteota;c__Bathyarchaeia;o__TCS64;f__TCS64;g__UBA8941;s__		Genome not assigned to closest species as it falls outside its pre-defined ANI radius
202009TB-N12_bin.56.purify	202009TB-N12	2020_CBL-w2	Wetland	Tibet	3897_1	410	14016	3712044	0.41313	92.57	3.44	23.08	1	0	1	28	75.37	Medium	d__Bacteria;p__Bacteroidota;c__Bacteroidia;o__Bacteroidales;f__VadinHA17;g__LD21;s__	classification based on placement in class-level tree
202009TB-N12_bin.7.purify	202009TB-N12	2020_CBL-w2	Wetland	Tibet	1121_1	812	6637	4251633	0.59079	92.74	4.25	75	1	0	1	29	71.49	Medium	d__Bacteria;p__Desulfobacterota;c__Syntrophobacteria;o__Syntrophobacterales;f__Syntrophobacteraceae;g__;s__	classification based on placement in class-level tree	Genome has more than 10.0% of markers with multiple hits
202009TB-N13_bin.16.purify*	202009TB-N13	2020_CBL-w3	Wetland	Tibet	160_0	151	3316	475124	0.39343	50.46	1.84	22.22	0	0	0	23	41.26	Medium	d__Bacteria;p__Patescibacteria;c__Saccharimonadia;o__Saccharimonadales;f__CAIOMD01;g__JAGOOV01;s__	classification based on placement in class-level tree
202009TB-N13_bin.18.purify*	202009TB-N13	2020_CBL-w3	Wetland	Tibet	392_2	627	3347	1944232	0.46315	85.74	9.81	16.67	0	1	0	19	36.69	Medium	d__Bacteria;p__Desulfobacterota_G;c__Syntrophorhabdia;o__Syntrophorhabdales;f__Syntrophorhabdaceae;g__Syntrophorhabdus;s__	classification based on placement in class-level tree	Genome has more than 11.7% of markers with multiple hits
202009TB-N13_bin.2.purify*	202009TB-N13	2020_CBL-w3	Wetland	Tibet	281_0	403	2840	1134314	0.35884	60.93	1.05	100	1	0	0	20	55.68	Medium	d__Archaea;p__Thermoproteota;c__Nitrososphaeria;o__Nitrososphaerales;f__Nitrososphaeraceae;g__TA-21;s__TA-21 sp014381105	topological placement and ANI have congruent species assignments
202009TB-N13_bin.20.purify*	202009TB-N13	2020_CBL-w3	Wetland	Tibet	3853_2	427	7831	2613475	0.50768	80.98	4.48	60	1	0	0	27	58.58	Medium	d__Bacteria;p__Bacteroidota;c__Bacteroidia;o__Bacteroidales;f__VadinHA17;g__SR-FBR-E99;s__	classification based on placement in class-level tree	Genome not assigned to closest species as it falls outside its pre-defined ANI radius
202009TB-N13_bin.21.purify	202009TB-N13	2020_CBL-w3	Wetland	Tibet	4383_1	299	6296	1548038	0.34847	77.47	2.16	75	2	0	0	21	66.67	Medium	d__Archaea;p__Methanobacteriota;c__Methanobacteria;o__Methanobacteriales;f__Methanobacteriaceae;g__UBA349;s__
202009TB-N13_bin.22.purify*	202009TB-N13	2020_CBL-w3	Wetland	Tibet	1289_0	693	3561	2223631	0.58854	57.02	5.26	0	0	0	0	17	30.72	Medium	d__Bacteria;p__Desulfobacterota_F;c__Desulfuromonadia;o__Geobacterales;f__Geobacteraceae_A;g__;s__	classification based on placement in class-level tree
202009TB-N13_bin.24.purify*	202009TB-N13	2020_CBL-w3	Wetland	Tibet	2669_0	228	13878	2090629	0.66702	51.13	2.14	75	1	0	0	14	40.43	Medium	d__Bacteria;p__Pseudomonadota;c__Gammaproteobacteria;o__Burkholderiales;f__Burkholderiaceae_A;g__;s__	classification based on placement in class-level tree
202009TB-N13_bin.29.purify	202009TB-N13	2020_CBL-w3	Wetland	Tibet	1121_1	703	5999	3416293	0.59145	87.44	2.79	42.86	1	1	1	29	73.49	Medium	d__Bacteria;p__Desulfobacterota;c__Syntrophobacteria;o__Syntrophobacterales;f__Syntrophobacteraceae;g__;s__	classification based on placement in class-level tree	Genome has more than 10.0% of markers with multiple hits
202009TB-N13_bin.33.purify*	202009TB-N13	2020_CBL-w3	Wetland	Tibet	872_1	1166	1486	1783834	0.56804	54.84	9.97	52.17	0	0	0	11	4.99	Medium	d__Bacteria;p__Bacillota_A;c__Clostridia;o__Christensenellales;f__CAG-138;g__UBA7703;s__	classification based on placement in class-level tree	Genome not assigned to closest species as it falls outside its pre-defined ANI radius
202009TB-N13_bin.34.purify*	202009TB-N13	2020_CBL-w3	Wetland	Tibet	1291_0	637	2948	1828589	0.63229	68.58	6.14	50	0	0	0	21	37.88	Medium	d__Bacteria;p__Desulfobacterota_F;c__Desulfuromonadia;o__Geobacterales;f__;g__;s__	classification based on placement in class-level tree
202009TB-N13_bin.35.purify	202009TB-N13	2020_CBL-w3	Wetland	Tibet	2472_1	514	4577	2048651	0.60918	69.51	4.25	88.24	0	0	0	10	48.26	Medium	d__Bacteria;p__Pseudomonadota;c__Gammaproteobacteria;o__Pseudomonadales;f__Halieaceae;g__Halioglobus;s__	classification based on placement in class-level tree
202009TB-N13_bin.36.purify*	202009TB-N13	2020_CBL-w3	Wetland	Tibet	4223_0	645	3346	2032114	0.39754	57.57	4.68	30.77	0	1	0	34	34.17	Medium	d__Bacteria;p__Bacteroidota;c__Bacteroidia;o__Bacteroidales;f__JAADJA01;g__JAADJA01;s__	classification based on placement in class-level tree
202009TB-N13_bin.37.purify*	202009TB-N13	2020_CBL-w3	Wetland	Tibet	1527_1	307	13092	2102363	0.6306	51.41	2.58	25	0	0	0	24	38.51	Medium	d__Bacteria;p__Desulfobacterota;c__Desulfobacteria;o__Desulfobacterales;f__UBA2174_A;g__SpSt-501;s__	classification based on placement in class-level tree	Genome not assigned to closest species as it falls outside its pre-defined ANI radius
202009TB-N13_bin.39.purify*	202009TB-N13	2020_CBL-w3	Wetland	Tibet	4222_1	614	4762	2546003	0.43251	65.2	3.57	66.67	0	1	0	18	47.35	Medium	d__Bacteria;p__Bacteroidota;c__Bacteroidia;o__Chitinophagales;f__Chitinophagaceae;g__SXYR01;s__	classification based on placement in class-level tree	Genome not assigned to closest species as it falls outside its pre-defined ANI radius
202009TB-N13_bin.43.purify	202009TB-N13	2020_CBL-w3	Wetland	Tibet	4721_1	361	4115	1326506	0.54691	68.6	0.65	100	0	0	0	26	65.35	Medium	d__Archaea;p__Halobacteriota;c__Methanosarcinia;o__Methanotrichales;f__Methanotrichaceae;g__Methanothrix;s__Methanothrix sp002256595	topological placement and ANI have congruent species assignments
202009TB-N13_bin.45.purify*	202009TB-N13	2020_CBL-w3	Wetland	Tibet	2730_3	679	2673	1774618	0.6295	57.73	5.25	62.5	0	1	0	20	31.48	Medium	d__Bacteria;p__Pseudomonadota;c__Gammaproteobacteria;o__Burkholderiales;f__Rhodocyclaceae;g__Azonexus;s__	classification based on placement in class-level tree	Genome not assigned to closest species as it falls outside its pre-defined ANI radius
202009TB-N13_bin.46.purify	202009TB-N13	2020_CBL-w3	Wetland	Tibet	2573_2	1004	3981	3589542	0.64163	82.1	8.15	82.86	1	0	1	38	41.35	Medium	d__Bacteria;p__Pseudomonadota;c__Gammaproteobacteria;o__Burkholderiales;f__Burkholderiaceae_B;g__JAABQG01;s__	classification based on placement in class-level tree	Genome not assigned to closest species as it falls outside its pre-defined ANI radius
202009TB-N13_bin.52.purify	202009TB-N13	2020_CBL-w3	Wetland	Tibet	2729_1	514	5965	2440257	0.6289	85.79	6.26	82.76	1	0	0	30	54.49	Medium	d__Bacteria;p__Pseudomonadota;c__Gammaproteobacteria;o__Burkholderiales;f__Rhodocyclaceae;g__Azonexus;s__	classification based on placement in class-level tree	Genome not assigned to closest species as it falls outside its pre-defined ANI radius
202009TB-N13_bin.8.purify*	202009TB-N13	2020_CBL-w3	Wetland	Tibet	3928_0	845	2440	2077046	0.40719	61.21	8.31	46.67	0	0	0	7	19.66	Medium	d__Bacteria;p__Bacteroidota;c__Bacteroidia;o__Bacteroidales;f__Prolixibacteraceae;g__Draconibacterium;s__	classification based on placement in class-level tree	Genome has more than 12.5% of markers with multiple hits;Genome not assigned to closest species as it falls outside its pre-defined ANI radius
202009TB-N3_bin.1.purify*	202009TB-N3	2020_LU-w5	Wetland	Tibet	2629_3	761	2258	1767856	0.70733	50	1.72	100	0	0	0	8	41.4	Medium	d__Bacteria;p__Pseudomonadota;c__Gammaproteobacteria;o__Burkholderiales;f__Casimicrobiaceae;g__CAIWHR01;s__	classification based on placement in class-level tree	Genome not assigned to closest species as it falls outside its pre-defined ANI radius
202009TB-N3_bin.13.purify*	202009TB-N3	2020_LU-w5	Wetland	Tibet	2728_1	883	2511	2222589	0.65604	51.72	4.31	0	0	0	0	22	30.17	Medium	d__Bacteria;p__Pseudomonadota;c__Gammaproteobacteria;o__Burkholderiales;f__Rhodocyclaceae;g__Azonexus;s__	classification based on placement in class-level tree	Genome not assigned to closest species as it falls outside its pre-defined ANI radius
202009TB-N3_bin.14.purify*	202009TB-N3	2020_LU-w5	Wetland	Tibet	4059_0	375	13424	3290427	0.35768	63.28	5.17	50	1	0	0	23	37.43	Medium	d__Bacteria;p__Bacteroidota;c__Bacteroidia;o__Flavobacteriales;f__Flavobacteriaceae;g__Flavobacterium;s__	classification based on placement in class-level tree	Genome not assigned to closest species as it falls outside its pre-defined ANI radius
202009TB-N3_bin.16.purify*	202009TB-N3	2020_LU-w5	Wetland	Tibet	3860_0	1554	1670	2554969	0.41159	50	7.27	75	3	1	1	15	13.65	Medium	d__Bacteria;p__Spirochaetota;c__UBA4802;o__UBA4802;f__UBA5550;g__WRGT01;s__	classification based on placement in class-level tree	Genome not assigned to closest species as it falls outside its pre-defined ANI radius
202009TB-N3_bin.2.purify*	202009TB-N3	2020_LU-w5	Wetland	Tibet	277_2	750	3496	2412947	0.4176	80.46	3.59	50	0	0	0	29	62.51	Medium	d__Archaea;p__Halobacteriota;c__Methanosarcinia;o__Methanosarcinales;f__Methanosarcinaceae;g__Methanosarcina;s__Methanosarcina sp001714685	topological placement and ANI have congruent species assignments
202009TB-N3_bin.22.purify*	202009TB-N3	2020_LU-w5	Wetland	Tibet	1000_0	273	7851	1701175	0.44494	52.76	3.45	0	1	0	0	34	35.51	Medium	d__Bacteria;p__Pseudomonadota;c__Gammaproteobacteria;o__Xanthomonadales;f__Xanthomonadaceae;g__Arenimonas;s__	classification based on placement in class-level tree
202009TB-N3_bin.23.purify*	202009TB-N3	2020_LU-w5	Wetland	Tibet	2575_0	615	4319	2335789	0.64552	53.49	2.72	41.67	1	0	0	25	39.89	Medium	d__Bacteria;p__Pseudomonadota;c__Gammaproteobacteria;o__Burkholderiales;f__Burkholderiaceae_B;g__JAABQG01;s__	classification based on placement in class-level tree	Genome not assigned to closest species as it falls outside its pre-defined ANI radius
202009TB-N3_bin.26.purify*	202009TB-N3	2020_LU-w5	Wetland	Tibet	1797_0	758	3830	2670959	0.36955	71.65	3.41	87.5	2	1	1	24	54.6	Medium	d__Bacteria;p__Bacteroidota;c__Bacteroidia;o__Bacteroidales;f__UBA4417;g__UBA4417;s__	classification based on placement in class-level tree
202009TB-N3_bin.28.purify*	202009TB-N3	2020_LU-w5	Wetland	Tibet	2573_3	494	4927	2041167	0.63343	67.1	2.35	52.63	1	0	0	28	55.35	Medium	d__Bacteria;p__Pseudomonadota;c__Gammaproteobacteria;o__Burkholderiales;f__Burkholderiaceae_B;g__JAABQG01;s__JAABQG01 sp011391595	topological placement and ANI have congruent species assignments
202009TB-N3_bin.29.purify	202009TB-N3	2020_LU-w5	Wetland	Tibet	4057_1	470	6045	2232020	0.33357	83.1	3.78	87.5	2	0	1	33	64.2	Medium	d__Bacteria;p__Bacteroidota;c__Bacteroidia;o__Flavobacteriales;f__Flavobacteriaceae;g__Flavobacterium;s__	classification based on placement in class-level tree	Genome not assigned to closest species as it falls outside its pre-defined ANI radius
202009TB-N3_bin.37.purify	202009TB-N3	2020_LU-w5	Wetland	Tibet	1703_1	1256	3464	3935305	0.64147	67.52	5.85	37.5	0	0	0	25	38.27	Medium	d__Bacteria;p__Verrucomicrobiota;c__Verrucomicrobiae;o__Verrucomicrobiales;f__Akkermansiaceae;g__Luteolibacter;s__	classification based on placement in class-level tree
202009TB-N3_bin.38.purify*	202009TB-N3	2020_LU-w5	Wetland	Tibet	3868_0	328	15303	3091926	0.42234	67.4	4.1	36.84	0	0	0	18	46.9	Medium	d__Bacteria;p__Bacteroidota;c__Bacteroidia;o__Bacteroidales;f__VadinHA17;g__LD21;s__	classification based on placement in class-level tree	Genome not assigned to closest species as it falls outside its pre-defined ANI radius
202009TB-N3_bin.39.purify*	202009TB-N3	2020_LU-w5	Wetland	Tibet	104_0	140	4958	566640	0.41407	53.61	9.49	6.25	2	1	1	31	6.16	Medium	d__Bacteria;p__Patescibacteria;c__CPR2;o__UBA1875;f__UBA1875;g__;s__	classification based on placement in class-level tree
202009TB-N3_bin.44.purify	202009TB-N3	2020_LU-w5	Wetland	Tibet	2554_1	745	2703	1944266	0.60556	53.26	7.64	67.74	0	0	0	14	15.06	Medium	d__Bacteria;p__Pseudomonadota;c__Gammaproteobacteria;o__Burkholderiales;f__Burkholderiaceae_B;g__Rhodoferax;s__	classification based on placement in class-level tree	Genome not assigned to closest species as it falls outside its pre-defined ANI radius
202009TB-N3_bin.47.purify*	202009TB-N3	2020_LU-w5	Wetland	Tibet	287_0	401	6720	2164447	0.36042	74.92	6.65	80	1	0	1	20	41.67	Medium	d__Bacteria;p__Bacteroidota;c__Bacteroidia;o__Chitinophagales;f__JADIYW01;g__JADJSS01;s__	classification based on placement in class-level tree	Genome not assigned to closest species as it falls outside its pre-defined ANI radius
202009TB-N3_bin.5.purify	202009TB-N3	2020_LU-w5	Wetland	Tibet	1940_1	434	4978	1857361	0.31663	60.67	3.45	50	1	1	0	23	43.42	Medium	d__Bacteria;p__Bacteroidota;c__Bacteroidia;o__Bacteroidales;f__CG2-30-32-10;g__CAINEZ01;s__	classification based on placement in class-level tree
202009TB-N3_bin.50.purify*	202009TB-N3	2020_LU-w5	Wetland	Tibet	278_1	500	13901	3336214	0.40852	72.9	7.48	100	2	2	1	51	35.5	Medium	d__Archaea;p__Halobacteriota;c__Methanosarcinia;o__Methanosarcinales;f__Methanosarcinaceae;g__Methanosarcina;s__		Genome not assigned to closest species as it falls outside its pre-defined ANI radius
202009TB-N3_bin.51.purify	202009TB-N3	2020_LU-w5	Wetland	Tibet	733_2	610	4229	2284092	0.41072	76.92	6.42	50	1	0	1	29	44.82	Medium	d__Bacteria;p__Bacteroidota;c__Bacteroidia;o__Flavobacteriales;f__Flavobacteriaceae;g__Lutimonas;s__	classification based on placement in class-level tree
202009TB-N3_bin.54.purify	202009TB-N3	2020_LU-w5	Wetland	Tibet	1602_1	715	3052	2104278	0.59945	52.63	1.75	0	0	0	0	17	43.88	Medium	d__Bacteria;p__Desulfobacterota;c__Desulfobulbia;o__Desulfobulbales;f__Desulfocapsaceae;g__Desulfoprunum;s__	classification based on placement in class-level tree	Genome not assigned to closest species as it falls outside its pre-defined ANI radius
202009TB-N3_bin.55.purify*	202009TB-N3	2020_LU-w5	Wetland	Tibet	228_0	134	5182	598764	0.39962	54.65	4.27	100	0	0	1	41	33.3	Medium	d__Bacteria;p__Patescibacteria;c__CPR2;o__UBA1875;f__CAIMLA01;g__;s__	classification based on placement in class-level tree
202009TB-N3_bin.57.purify*	202009TB-N3	2020_LU-w5	Wetland	Tibet	2690_0	646	2398	1577919	0.58586	53.9	1.72	0	0	0	0	12	45.3	Medium	d__Bacteria;p__Pseudomonadota;c__Gammaproteobacteria;o__Burkholderiales;f__Rhodocyclaceae;g__Propionivibrio;s__	classification based on placement in class-level tree
202009TB-N3_bin.59.purify*	202009TB-N3	2020_LU-w5	Wetland	Tibet	442_1	553	6692	2830871	0.6064	60.34	0	0	0	0	0	39	60.34	Medium	d__Bacteria;p__Pseudomonadota;c__Gammaproteobacteria;o__Pseudomonadales;f__Pseudomonadaceae;g__Pseudomonas_E;s__	classification based on placement in class-level tree	Genome not assigned to closest species as it falls outside its pre-defined ANI radius
202009TB-N3_bin.62.purify	202009TB-N3	2020_LU-w5	Wetland	Tibet	993_1	375	7177	2080524	0.54343	71.9	2.59	100	2	0	1	31	58.95	Medium	d__Bacteria;p__Pseudomonadota;c__Gammaproteobacteria;o__Xanthomonadales;f__Xanthomonadaceae;g__Arenimonas;s__	classification based on placement in class-level tree
202009TB-N3_bin.7.purify*	202009TB-N3	2020_LU-w5	Wetland	Tibet	3847_1	325	8679	2248585	0.46729	56.51	3.11	12.5	1	1	0	23	40.96	Medium	d__Bacteria;p__Bacteroidota;c__Bacteroidia;o__Bacteroidales;f__VadinHA17;g__SR-FBR-E99;s__	classification based on placement in class-level tree
202009TB-N3_bin.8.purify	202009TB-N3	2020_LU-w5	Wetland	Tibet	2336_1	752	7368	4303423	0.68504	72.29	8.27	42.86	1	0	1	25	30.94	Medium	d__Bacteria;p__Acidobacteriota;c__Vicinamibacteria;o__Vicinamibacterales;f__Fen-181;g__;s__	classification based on placement in class-level tree
202009TB-N4_bin.10.purify*	202009TB-N4	2020_LU-w6	Wetland	Tibet	1385_0	912	2574	2313453	0.58034	51.8	3.39	50	0	0	0	22	34.85	Medium	d__Bacteria;p__Desulfobacterota;c__RBG-13-43-22;o__RBG-13-43-22;f__RBG-13-43-22;g__JACRCK01;s__	classification based on placement in class-level tree	Genome not assigned to closest species as it falls outside its pre-defined ANI radius
202009TB-N4_bin.16.purify*	202009TB-N4	2020_LU-w6	Wetland	Tibet	488_3	609	3042	1767437	0.37793	51.72	6.03	75	0	0	0	19	21.57	Medium	d__Bacteria;p__Chloroflexota;c__Anaerolineae;o__Anaerolineales;f__Anaerolineaceae;g__UBA6170;s__	classification based on placement in class-level tree
202009TB-N4_bin.2.purify	202009TB-N4	2020_LU-w6	Wetland	Tibet	2539_1	826	2687	2111754	0.67715	63.7	3.94	40	0	0	0	18	44	Medium	d__Bacteria;p__Pseudomonadota;c__Gammaproteobacteria;o__Chromatiales;f__Chromatiaceae;g__DYRB01;s__	classification based on placement in class-level tree	Genome has more than 10.8% of markers with multiple hits;Genome not assigned to closest species as it falls outside its pre-defined ANI radius
202009TB-N4_bin.20.purify	202009TB-N4	2020_LU-w6	Wetland	Tibet	2705_1	519	4704	2094916	0.62018	70.69	3.45	0	1	0	0	31	53.44	Medium	d__Bacteria;p__Pseudomonadota;c__Gammaproteobacteria;o__Burkholderiales;f__Thiobacillaceae;g__Thiobacillus;s__	classification based on placement in class-level tree	Genome not assigned to closest species as it falls outside its pre-defined ANI radius
202009TB-N4_bin.25.purify*	202009TB-N4	2020_LU-w6	Wetland	Tibet	4383_1	347	7140	1902013	0.34569	90.4	4.46	100	3	0	2	32	68.1	Medium	d__Archaea;p__Methanobacteriota;c__Methanobacteria;o__Methanobacteriales;f__Methanobacteriaceae;g__UBA349;s__
202009TB-N4_bin.28.purify	202009TB-N4	2020_LU-w6	Wetland	Tibet	2709_1	549	3993	1961097	0.58952	80.49	8.36	40.91	1	1	1	27	38.69	Medium	d__Bacteria;p__Pseudomonadota;c__Gammaproteobacteria;o__Burkholderiales;f__Sulfuriferulaceae;g__Sulfuriferula;s__Sulfuriferula sp003455595	topological placement and ANI have congruent species assignments
202009TB-N4_bin.30.purify*	202009TB-N4	2020_LU-w6	Wetland	Tibet	2671_0	691	5730	3271820	0.65359	84.41	4.17	91.67	0	1	0	30	63.56	Medium	d__Bacteria;p__Pseudomonadota;c__Gammaproteobacteria;o__Burkholderiales;f__Burkholderiaceae_A;g__;s__	classification based on placement in class-level tree
202009TB-N4_bin.32.purify*	202009TB-N4	2020_LU-w6	Wetland	Tibet	3437_2	497	6522	2602380	0.55288	86.12	4.58	41.67	0	0	0	32	63.22	Medium	d__Bacteria;p__Nitrospirota;c__Nitrospiria;o__Nitrospirales;f__Nitrospiraceae;g__Nitrospira_F;s__Nitrospira_F sp001464735	topological placement and ANI have congruent species assignments
202009TB-N4_bin.34.purify	202009TB-N4	2020_LU-w6	Wetland	Tibet	2629_1	694	4045	2451890	0.71121	68.97	7.76	83.33	0	0	0	15	30.17	Medium	d__Bacteria;p__Pseudomonadota;c__Gammaproteobacteria;o__Burkholderiales;f__Casimicrobiaceae;g__CAIWHR01;s__	classification based on placement in class-level tree	Genome not assigned to closest species as it falls outside its pre-defined ANI radius
202009TB-N4_bin.37.purify*	202009TB-N4	2020_LU-w6	Wetland	Tibet	106_0	72	13639	765539	0.4428	71.21	0	0	1	0	1	26	71.21	Medium	d__Bacteria;p__Patescibacteria;c__Paceibacteria;o__Moranbacterales;f__2-12-FULL-40-10;g__;s__	classification based on placement in class-level tree
202009TB-N4_bin.4.purify*	202009TB-N4	2020_LU-w6	Wetland	Tibet	1863_1	408	11509	3505056	0.71961	89.85	3.39	50	1	1	1	40	72.9	Medium	d__Bacteria;p__Myxococcota;c__Myxococcia;o__Myxococcales;f__Anaeromyxobacteraceae;g__CAIOAK01;s__	classification based on placement in class-level tree	Genome not assigned to closest species as it falls outside its pre-defined ANI radius
202009TB-N4_bin.42.purify	202009TB-N4	2020_LU-w6	Wetland	Tibet	2729_1	458	7072	2420326	0.63012	86.24	4.57	50	0	0	0	34	63.39	Medium	d__Bacteria;p__Pseudomonadota;c__Gammaproteobacteria;o__Burkholderiales;f__Rhodocyclaceae;g__Azonexus;s__	classification based on placement in class-level tree	Genome not assigned to closest species as it falls outside its pre-defined ANI radius
202009TB-N4_bin.5.purify	202009TB-N4	2020_LU-w6	Wetland	Tibet	392_1	358	3598	1197559	0.46443	61.41	0.15	66.67	0	0	0	11	60.66	Medium	d__Bacteria;p__Desulfobacterota_G;c__Syntrophorhabdia;o__Syntrophorhabdales;f__Syntrophorhabdaceae;g__Syntrophorhabdus;s__	classification based on placement in class-level tree
202009TB-N4_bin.7.purify*	202009TB-N4	2020_LU-w6	Wetland	Tibet	3493_4	930	1371	1322867	0.57036	52.22	8.8	50	0	3	12	27	8.22	Medium	d__Archaea;p__Thermoproteota;c__Bathyarchaeia;o__TCS64;f__TCS64;g__UBA8941;s__		Genome not assigned to closest species as it falls outside its pre-defined ANI radius
202009TB-N5_bin.16.purify*	202009TB-N5	2020_LU-w7	Wetland	Tibet	4211_0	942	3377	2989117	0.48642	77.72	4.77	25	1	0	0	17	53.87	Medium	d__Bacteria;p__Bacteroidota;c__Bacteroidia;o__Bacteroidales;f__UBA10428;g__UBA5072;s__	classification based on placement in class-level tree
202009TB-N5_bin.18.purify	202009TB-N5	2020_LU-w7	Wetland	Tibet	4648_1	339	4490	1316889	0.33027	86.71	1.84	20	0	1	0	29	77.51	Medium	d__Bacteria;p__Campylobacterota;c__Campylobacteria;o__Campylobacterales;f__Sulfurovaceae;g__BN30871;s__	classification based on placement in class-level tree	Genome not assigned to closest species as it falls outside its pre-defined ANI radius
202009TB-N5_bin.28.purify*	202009TB-N5	2020_LU-w7	Wetland	Tibet	392_6	528	2371	1252938	0.4603	53.82	2.14	26.67	0	0	0	14	43.12	Medium	d__Bacteria;p__Desulfobacterota_G;c__Syntrophorhabdia;o__Syntrophorhabdales;f__Syntrophorhabdaceae;g__Syntrophorhabdus;s__	classification based on placement in class-level tree
202009TB-N5_bin.29.purify*	202009TB-N5	2020_LU-w7	Wetland	Tibet	1532_0	333	8210	1895027	0.56239	73.15	3.43	7.5	1	1	1	34	56	Medium	d__Bacteria;p__Pseudomonadota;c__Gammaproteobacteria;o__Burkholderiales;f__Rhodocyclaceae;g__;s__	classification based on placement in class-level tree
202009TB-N5_bin.7.purify	202009TB-N5	2020_LU-w7	Wetland	Tibet	374_1	481	2767	1272082	0.56236	59.43	8.82	39.13	0	0	0	13	15.33	Medium	d__Archaea;p__Halobacteriota;c__Methanomicrobia;o__Methanomicrobiales;f__Methanoregulaceae;g__Methanoregula;s__		Genome not assigned to closest species as it falls outside its pre-defined ANI radius
202009TB-N5_bin.9.purify	202009TB-N5	2020_LU-w7	Wetland	Tibet	3892_1	373	16197	3876877	0.41769	96.03	3.97	35.71	1	2	0	39	76.18	Medium	d__Bacteria;p__Bacteroidota;c__Bacteroidia;o__Bacteroidales;f__VadinHA17;g__LD21;s__	classification based on placement in class-level tree	Genome not assigned to closest species as it falls outside its pre-defined ANI radius
202009TB-N6_bin.15.purify	202009TB-N6	2020_LU-w8	Wetland	Tibet	2705_1	656	4008	2382880	0.62209	78.62	3.45	50	0	0	0	33	61.37	Medium	d__Bacteria;p__Pseudomonadota;c__Gammaproteobacteria;o__Burkholderiales;f__Thiobacillaceae;g__Thiobacillus;s__	classification based on placement in class-level tree	Genome not assigned to closest species as it falls outside its pre-defined ANI radius
202009TB-N6_bin.21.purify*	202009TB-N6	2020_LU-w8	Wetland	Tibet	4427_2	806	3424	2535245	0.36063	79.55	8.75	72.73	0	0	0	44	35.8	Medium	d__Bacteria;p__Bacteroidota;c__Ignavibacteria;o__Ignavibacteriales;f__Ignavibacteriaceae;g__IGN2;s__	classification based on placement in class-level tree	Genome not assigned to closest species as it falls outside its pre-defined ANI radius
202009TB-N6_bin.24.purify	202009TB-N6	2020_LU-w8	Wetland	Tibet	2629_1	494	7304	2809049	0.7027	78.15	5.07	41.94	1	1	1	17	52.8	Medium	d__Bacteria;p__Pseudomonadota;c__Gammaproteobacteria;o__Burkholderiales;f__Casimicrobiaceae;g__CAIWHR01;s__	classification based on placement in class-level tree	Genome not assigned to closest species as it falls outside its pre-defined ANI radius
202009TB-N6_bin.25.purify	202009TB-N6	2020_LU-w8	Wetland	Tibet	1527_2	703	5912	3366876	0.61792	78.65	1.96	80	0	1	0	32	68.85	Medium	d__Bacteria;p__Desulfobacterota;c__Desulfobacteria;o__Desulfobacterales;f__UBA2174_A;g__SpSt-501;s__	classification based on placement in class-level tree	Genome not assigned to closest species as it falls outside its pre-defined ANI radius;Genome has more than 14.2% of markers with multiple hits
202009TB-N6_bin.32.purify	202009TB-N6	2020_LU-w8	Wetland	Tibet	2729_1	553	5803	2602213	0.62802	87.56	5.38	76.92	0	0	0	33	60.66	Medium	d__Bacteria;p__Pseudomonadota;c__Gammaproteobacteria;o__Burkholderiales;f__Rhodocyclaceae;g__Azonexus;s__	classification based on placement in class-level tree	Genome not assigned to closest species as it falls outside its pre-defined ANI radius
202009TB-N6_bin.37.purify*	202009TB-N6	2020_LU-w8	Wetland	Tibet	659_0	377	4651	1564796	0.44451	76.82	1.42	25	2	1	1	19	69.72	Medium	d__Bacteria;p__Campylobacterota;c__Campylobacteria;o__Campylobacterales;f__;g__;s__	classification based on placement in class-level tree
202009TB-N6_bin.6.purify*	202009TB-N6	2020_LU-w8	Wetland	Tibet	1722_0	1477	1533	2295441	0.62209	51.71	8.07	31.58	0	0	0	28	11.36	Medium	d__Bacteria;p__Verrucomicrobiota;c__Verrucomicrobiae;o__Verrucomicrobiales;f__Akkermansiaceae;g__Luteolibacter;s__	classification based on placement in class-level tree	Genome not assigned to closest species as it falls outside its pre-defined ANI radius
202009TB-N6_bin.7.purify*	202009TB-N6	2020_LU-w8	Wetland	Tibet	3102_0	539	5869	2487107	0.74064	62.07	4.31	0	1	0	1	38	40.52	Medium	d__Bacteria;p__Chloroflexota;c__Limnocylindria;o__Limnocylindrales;f__CSP1-4;g__CAIYQJ01;s__	classification based on placement in class-level tree	Genome not assigned to closest species as it falls outside its pre-defined ANI radius
202009TB-N7_bin.104.purify*	202009TB-N7	2020_LU-w3	Wetland	Tibet	912_0	395	6487	2161686	0.57963	67.52	0.9	100	0	1	0	29	63.02	Medium	d__Bacteria;p__Acidobacteriota;c__Terriglobia;o__Acidoferrales;f__UBA7541;g__Palsa-360;s__	classification based on placement in class-level tree	Genome not assigned to closest species as it falls outside its pre-defined ANI radius
202009TB-N7_bin.107.purify*	202009TB-N7	2020_LU-w3	Wetland	Tibet	2374_0	241	20324	3083284	0.70111	70.22	4.21	0	0	1	0	29	49.17	Medium	d__Bacteria;p__Acidobacteriota;c__Thermoanaerobaculia;o__Thermoanaerobaculales;f__Thermoanaerobaculaceae;g__RBG-13-68-16;s__	classification based on placement in class-level tree	Genome not assigned to closest species as it falls outside its pre-defined ANI radius
202009TB-N7_bin.108.purify*	202009TB-N7	2020_LU-w3	Wetland	Tibet	3223_0	679	14652	6784702	0.58513	87.27	1.01	100	3	1	0	42	82.22	Medium	d__Bacteria;p__Chloroflexota;c__Anaerolineae;o__Aggregatilineales;f__UBA2796;g__JAJPHV01;s__	classification based on placement in class-level tree
202009TB-N7_bin.11.purify*	202009TB-N7	2020_LU-w3	Wetland	Tibet	3485_0	7	115003	709384	0.47182	63.68	0	0	1	1	1	45	63.68	Medium	d__Bacteria;p__Patescibacteria;c__Saccharimonadia;o__Saccharimonadales;f__UBA10212;g__;s__	classification based on placement in class-level tree
202009TB-N7_bin.110.purify*	202009TB-N7	2020_LU-w3	Wetland	Tibet	1139_0	740	23758	9244318	0.60786	96.93	2.63	0	1	1	1	46	83.78	High	d__Bacteria;p__Acidobacteriota;c__Terriglobia;o__Bryobacterales;f__Bryobacteraceae;g__;s__	classification based on placement in class-level tree
202009TB-N7_bin.111.purify*	202009TB-N7	2020_LU-w3	Wetland	Tibet	3231_0	79	114530	5710864	0.59653	93.24	4.73	0	1	1	1	46	69.59	High	d__Bacteria;p__Verrucomicrobiota;c__Verrucomicrobiae;o__Pedosphaerales;f__UBA3939;g__BOG-1460;s__	classification based on placement in class-level tree
202009TB-N7_bin.112.purify*	202009TB-N7	2020_LU-w3	Wetland	Tibet	3300_0	1211	2822	3327659	0.57663	50.64	4.55	0	0	0	0	17	27.89	Medium	d__Bacteria;p__Nitrospirota;c__Nitrospiria;o__Nitrospirales;f__Nitrospiraceae;g__Palsa-1315;s__Palsa-1315 sp018971525	topological placement and ANI have congruent species assignments
202009TB-N7_bin.113.purify*	202009TB-N7	2020_LU-w3	Wetland	Tibet	2639_0	266	17953	3359406	0.69719	90.56	0.61	0	1	0	1	29	87.51	Medium	d__Bacteria;p__Pseudomonadota;c__Gammaproteobacteria;o__Burkholderiales;f__Casimicrobiaceae;g__VBCG01;s__	classification based on placement in class-level tree	Genome not assigned to closest species as it falls outside its pre-defined ANI radius
202009TB-N7_bin.114.purify*	202009TB-N7	2020_LU-w3	Wetland	Tibet	4446_0	336	20986	3831451	0.37559	98.88	1.21	100	0	1	0	41	92.83	Medium	d__Bacteria;p__Bacteroidota;c__Ignavibacteria;o__Ignavibacteriales;f__Ignavibacteriaceae;g__;s__	classification based on placement in class-level tree
202009TB-N7_bin.116.purify*	202009TB-N7	2020_LU-w3	Wetland	Tibet	1394_0	247	55103	7520934	0.51897	95.48	9.06	0	1	1	1	43	50.18	Medium	d__Bacteria;p__Desulfobacterota_F;c__SM23-61;o__SM23-61;f__SM23-61;g__;s__	classification based on placement in class-level tree
202009TB-N7_bin.12.purify*	202009TB-N7	2020_LU-w3	Wetland	Tibet	3129_0	380	25321	5815142	0.70953	92.31	3.95	0	3	1	1	49	72.56	High	d__Bacteria;p__Gemmatimonadota;c__Gemmatimonadetes;o__Longimicrobiales;f__RSA9;g__JADGQX01;s__	classification based on placement in class-level tree	Genome not assigned to closest species as it falls outside its pre-defined ANI radius
202009TB-N7_bin.18.purify*	202009TB-N7	2020_LU-w3	Wetland	Tibet	3115_0	256	19560	3294199	0.71713	92.67	2.31	40	1	1	2	38	81.12	High	d__Bacteria;p__Actinomycetota;c__Thermoleophilia;o__Gaiellales;f__Gaiellaceae;g__;s__	classification based on placement in class-level tree
202009TB-N7_bin.19.purify*	202009TB-N7	2020_LU-w3	Wetland	Tibet	1647_0	160	10267	1236356	0.43413	64.08	4.85	14.29	1	0	0	16	39.83	Medium	d__Archaea;p__Thermoproteota;c__Bathyarchaeia;o__B26-1;f__UBA233;g__PALSA-986;s__
202009TB-N7_bin.2.purify*	202009TB-N7	2020_LU-w3	Wetland	Tibet	2045_0	164	48107	4453063	0.69529	94.23	5.42	31.25	0	0	0	38	67.13	Medium	d__Bacteria;p__Pseudomonadota;c__Alphaproteobacteria;o__Caulobacterales;f__Caulobacteraceae;g__Phenylobacterium;s__	classification based on placement in class-level tree	Genome not assigned to closest species as it falls outside its pre-defined ANI radius
202009TB-N7_bin.20.purify*	202009TB-N7	2020_LU-w3	Wetland	Tibet	1368_0	113	26364	2231836	0.52598	82.4	0.8	0	0	0	0	37	78.4	Medium	d__Archaea;p__Thermoplasmatota;c__E2;o__DHVEG-1;f__DHVEG-1;g__CAIRCU01;s__
202009TB-N7_bin.23.purify*	202009TB-N7	2020_LU-w3	Wetland	Tibet	1270_0	639	4577	2567338	0.52432	79.06	5.73	25	1	0	0	24	50.41	Medium	d__Bacteria;p__Desulfobacterota;c__Syntrophia;o__Syntrophales;f__UBA8958;g__UBA8958;s__	classification based on placement in class-level tree	Genome not assigned to closest species as it falls outside its pre-defined ANI radius
202009TB-N7_bin.24.purify*	202009TB-N7	2020_LU-w3	Wetland	Tibet	1645_0	188	21665	1915921	0.40627	50.54	2.8	0	1	0	0	29	36.54	Medium	d__Archaea;p__Thermoproteota;c__Bathyarchaeia;o__B26-1;f__UBA233;g__PALSA-986;s__
202009TB-N7_bin.27.purify*	202009TB-N7	2020_LU-w3	Wetland	Tibet	988_0	1042	3866	3591267	0.53377	54.79	8.91	0	0	0	0	24	10.24	Medium	d__Bacteria;p__Bacteroidota;c__UBA10030;o__UBA10030;f__UBA10030;g__UBA9647;s__	classification based on placement in class-level tree
202009TB-N7_bin.28.purify*	202009TB-N7	2020_LU-w3	Wetland	Tibet	378_0	201	13448	1966276	0.53152	82.95	0.65	100	1	0	0	34	79.7	Medium	d__Archaea;p__Halobacteriota;c__Methanomicrobia;o__Methanomicrobiales;f__Methanoregulaceae;g__Methanoregula;s__
202009TB-N7_bin.29.purify*	202009TB-N7	2020_LU-w3	Wetland	Tibet	1646_0	328	11815	2678424	0.40419	84.97	5.76	75	1	0	0	39	56.17	Medium	d__Archaea;p__Thermoproteota;c__Bathyarchaeia;o__B26-1;f__UBA233;g__PALSA-986;s__
202009TB-N7_bin.3.purify*	202009TB-N7	2020_LU-w3	Wetland	Tibet	1559_0	469	8695	2905595	0.5074	63.54	2	33.33	1	1	1	23	53.54	Medium	d__Bacteria;p__Chloroflexota;c__Anaerolineae;o__Anaerolineales;f__UBA4823;g__FEB-25;s__	classification based on placement in class-level tree
202009TB-N7_bin.30.purify*	202009TB-N7	2020_LU-w3	Wetland	Tibet	3488_0	942	4009	3339339	0.69177	58.45	2.2	0	0	0	0	20	47.45	Medium	d__Bacteria;p__Gemmatimonadota;c__Gemmatimonadetes;o__Gemmatimonadales;f__Gemmatimonadaceae;g__JADGGM01;s__	classification based on placement in class-level tree
202009TB-N7_bin.31.purify*	202009TB-N7	2020_LU-w3	Wetland	Tibet	913_0	67	188464	5626215	0.57704	98.93	0	0	1	1	1	46	98.93	High	d__Bacteria;p__Acidobacteriota;c__Terriglobia;o__Terriglobales;f__Koribacteraceae;g__;s__	classification based on placement in class-level tree
202009TB-N7_bin.32.purify*	202009TB-N7	2020_LU-w3	Wetland	Tibet	380_0	391	7625	2386734	0.48957	81.05	3.51	50	1	0	0	44	63.5	Medium	d__Archaea;p__Halobacteriota;c__Methanomicrobia;o__Methanomicrobiales;f__Methanoregulaceae;g__CAIKOD01;s__		Genome not assigned to closest species as it falls outside its pre-defined ANI radius
202009TB-N7_bin.34.purify*	202009TB-N7	2020_LU-w3	Wetland	Tibet	1074_0	391	8424	2469533	0.6066	90.16	6.67	80.77	0	0	0	42	56.81	Medium	d__Bacteria;p__Pseudomonadota;c__Alphaproteobacteria;o__UBA11136;f__;g__;s__	classification based on placement in class-level tree	Genome has more than 10.0% of markers with multiple hits
202009TB-N7_bin.35.purify*	202009TB-N7	2020_LU-w3	Wetland	Tibet	2438_0	37	143758	3632841	0.64995	97.44	0.91	0	0	1	0	45	92.89	Medium	d__Bacteria;p__Acidobacteriota;c__Thermoanaerobaculia;o__UBA5066;f__Gp7-AA6;g__;s__	classification based on placement in class-level tree
202009TB-N7_bin.36.purify*	202009TB-N7	2020_LU-w3	Wetland	Tibet	3466_0	219	35784	4731607	0.61502	93.6	4.69	7.69	2	0	1	43	70.15	Medium	d__Bacteria;p__Spirochaetota;c__Spirochaetia;o__SZUA-6;f__Fen-1364;g__Fen-1364;s__	classification based on placement in class-level tree
202009TB-N7_bin.37.purify*	202009TB-N7	2020_LU-w3	Wetland	Tibet	783_0	116	74097	3434693	0.53705	88.02	0	0	1	2	1	37	88.02	Medium	d__Bacteria;p__Desulfobacterota_F;c__Desulfuromonadia;o__Geobacterales;f__Pseudopelobacteraceae;g__JACRCG01;s__	classification based on placement in class-level tree
202009TB-N7_bin.39.purify*	202009TB-N7	2020_LU-w3	Wetland	Tibet	2331_0	578	2370	1372526	0.68046	52.42	2.37	60	0	0	0	17	40.57	Medium	d__Bacteria;p__Desulfobacterota;c__Desulfovibrionia;o__Desulfovibrionales;f__Desulfovibrionaceae;g__Humidesulfovibrio;s__	classification based on placement in class-level tree	Genome not assigned to closest species as it falls outside its pre-defined ANI radius
202009TB-N7_bin.40.purify*	202009TB-N7	2020_LU-w3	Wetland	Tibet	3462_0	295	33423	5523030	0.67506	96.62	2.19	37.5	0	0	0	38	85.67	Medium	d__Bacteria;p__Pseudomonadota;c__Alphaproteobacteria;o__ATCC43930;f__Stellaceae;g__;s__	classification based on placement in class-level tree
202009TB-N7_bin.41.purify*	202009TB-N7	2020_LU-w3	Wetland	Tibet	3463_0	107	96005	5561921	0.64866	98.26	3.48	11.11	1	0	1	41	80.86	Medium	d__Bacteria;p__Pseudomonadota;c__Alphaproteobacteria;o__Ferrovibrionales;f__Ferrovibrionaceae;g__;s__	classification based on placement in class-level tree
202009TB-N7_bin.43.purify*	202009TB-N7	2020_LU-w3	Wetland	Tibet	650_0	595	3593	1982229	0.47675	52.87	8.62	20	0	0	0	30	9.77	Medium	d__Bacteria;p__Planctomycetota;c__Phycisphaerae;o__Sedimentisphaerales;f__SG8-4;g__;s__	classification based on placement in class-level tree
202009TB-N7_bin.44.purify*	202009TB-N7	2020_LU-w3	Wetland	Tibet	1332_0	306	9255	2095640	0.41407	87.66	1.55	50	1	0	1	36	79.91	Medium	d__Bacteria;p__Pseudomonadota;c__Gammaproteobacteria;o__DSM-16500;f__DSM-16500;g__JABDGC01;s__	classification based on placement in class-level tree
202009TB-N7_bin.45.purify*	202009TB-N7	2020_LU-w3	Wetland	Tibet	1024_0	246	15587	2651771	0.493	79.43	2.81	50	1	2	0	39	65.38	Medium	d__Bacteria;p__Desulfobacterota_F;c__Desulfuromonadia;o__Geobacterales;f__Geobacteraceae;g__CAIWTU01;s__	classification based on placement in class-level tree
202009TB-N7_bin.47.purify*	202009TB-N7	2020_LU-w3	Wetland	Tibet	1123_0	717	4039	2582987	0.69417	52.07	5.17	0	0	0	0	13	26.22	Medium	d__Bacteria;p__Pseudomonadota;c__Alphaproteobacteria;o__JAJFFI01;f__JAJFFI01;g__;s__	classification based on placement in class-level tree
202009TB-N7_bin.5.purify*	202009TB-N7	2020_LU-w3	Wetland	Tibet	1300_1	189	45346	5356463	0.54378	86.97	5.18	57.14	1	0	1	49	61.07	Medium	d__Bacteria;p__Chloroflexota;c__Anaerolineae;o__Anaerolineales;f__Anaerolineaceae;g__UBA700;s__	classification based on placement in class-level tree
202009TB-N7_bin.52.purify*	202009TB-N7	2020_LU-w3	Wetland	Tibet	2885_0	529	16635	5238518	0.62065	65.38	7.64	10	1	0	1	42	27.18	Medium	d__Bacteria;p__Pseudomonadota;c__Alphaproteobacteria;o__Rhizobiales;f__Xanthobacteraceae;g__Bradyrhizobium;s__	classification based on placement in class-level tree	Genome not assigned to closest species as it falls outside its pre-defined ANI radius
202009TB-N7_bin.54.purify*	202009TB-N7	2020_LU-w3	Wetland	Tibet	3843_0	91	55907	2765453	0.47158	91.9	2.62	0	1	0	0	30	78.8	Medium	d__Bacteria;p__Bacteroidota;c__Bacteroidia;o__Bacteroidales;f__VadinHA17;g__SR-FBR-E99;s__	classification based on placement in class-level tree
202009TB-N7_bin.57.purify*	202009TB-N7	2020_LU-w3	Wetland	Tibet	2068_0	42	139701	3378358	0.62663	96.43	1.3	0	0	1	0	41	89.93	Medium	d__Bacteria;p__Pseudomonadota;c__Alphaproteobacteria;o__Micropepsales;f__Micropepsaceae;g__Rhizomicrobium;s__	classification based on placement in class-level tree	Genome not assigned to closest species as it falls outside its pre-defined ANI radius
202009TB-N7_bin.58.purify*	202009TB-N7	2020_LU-w3	Wetland	Tibet	1271_0	134	16288	1572164	0.42076	85.81	1.35	50	2	1	1	35	79.06	Medium	d__Bacteria;p__Chlamydiota;c__Chlamydiia;o__Chlamydiales;f__SM23-39;g__JAJZPH01;s__	classification based on placement in class-level tree
202009TB-N7_bin.59.purify*	202009TB-N7	2020_LU-w3	Wetland	Tibet	1375_0	234	38757	5435125	0.51657	93.87	2.58	0	1	0	1	38	80.97	Medium	d__Bacteria;p__Desulfobacterota_F;c__BSN033;o__BSN033;f__UBA1163;g__JACAEX01;s__	classification based on placement in class-level tree
202009TB-N7_bin.6.purify*	202009TB-N7	2020_LU-w3	Wetland	Tibet	2735_0	94	38912	2261210	0.6621	60.34	0.86	0	1	0	0	31	56.04	Medium	d__Bacteria;p__Pseudomonadota;c__Gammaproteobacteria;o__Burkholderiales;f__Rhodocyclaceae;g__UBA2250;s__	classification based on placement in class-level tree	Genome not assigned to closest species as it falls outside its pre-defined ANI radius
202009TB-N7_bin.62.purify*	202009TB-N7	2020_LU-w3	Wetland	Tibet	3530_0	3	662174	905241	0.42435	58.91	0	0	0	1	1	45	58.91	Medium	d__Bacteria;p__Patescibacteria;c__Microgenomatia;o__GWA2-44-7;f__UBA8517;g__;s__	classification based on placement in class-level tree
202009TB-N7_bin.63.purify*	202009TB-N7	2020_LU-w3	Wetland	Tibet	1374_0	114	89969	5949972	0.50252	94.19	4.52	0	1	1	1	43	71.59	High	d__Bacteria;p__Desulfobacterota_F;c__BSN033;o__BSN033;f__UBA1163;g__UBA1163;s__	classification based on placement in class-level tree
202009TB-N7_bin.64.purify*	202009TB-N7	2020_LU-w3	Wetland	Tibet	1395_0	942	4538	3728946	0.53551	52.42	6.46	4.55	0	0	0	24	20.12	Medium	d__Bacteria;p__Desulfobacterota_F;c__SM23-61;o__SM23-61;f__SM23-61;g__;s__	classification based on placement in class-level tree	Genome has more than 10.0% of markers with multiple hits
202009TB-N7_bin.65.purify*	202009TB-N7	2020_LU-w3	Wetland	Tibet	4469_0	5	279235	722819	0.55504	77.34	0	0	1	1	1	49	77.34	Medium	d__Bacteria;p__Patescibacteria;c__Paceibacteria;o__UBA9983_A;f__PALSA-1337;g__C7867-002;s__	classification based on placement in class-level tree	Genome not assigned to closest species as it falls outside its pre-defined ANI radius
202009TB-N7_bin.68.purify*	202009TB-N7	2020_LU-w3	Wetland	Tibet	4447_0	182	74723	4855926	0.35815	97.49	1.12	0	1	1	1	48	91.89	High	d__Bacteria;p__Bacteroidota;c__Ignavibacteria;o__Ignavibacteriales;f__Ignavibacteriaceae;g__FEN-1297;s__	classification based on placement in class-level tree	Genome not assigned to closest species as it falls outside its pre-defined ANI radius
202009TB-N7_bin.69.purify*	202009TB-N7	2020_LU-w3	Wetland	Tibet	3127_0	671	6421	3288926	0.72187	64.42	1.2	0	2	0	2	41	58.42	Medium	d__Bacteria;p__Gemmatimonadota;c__Gemmatimonadetes;o__Gemmatimonadales;f__JACORV01;g__JADGQW01;s__	classification based on placement in class-level tree	Genome not assigned to closest species as it falls outside its pre-defined ANI radius
202009TB-N7_bin.7.purify*	202009TB-N7	2020_LU-w3	Wetland	Tibet	3120_0	665	6245	3432430	0.57198	80.98	0.28	0	0	0	0	35	79.58	Medium	d__Bacteria;p__Acidobacteriota;c__Terriglobia;o__Terriglobales;f__Gp1-AA117;g__Angelobacter;s__	classification based on placement in class-level tree	Genome not assigned to closest species as it falls outside its pre-defined ANI radius
202009TB-N7_bin.70.purify*	202009TB-N7	2020_LU-w3	Wetland	Tibet	3524_0	73	18858	823491	0.42659	63.86	0	0	1	1	1	40	63.86	Medium	d__Bacteria;p__Patescibacteria;c__Microgenomatia;o__Daviesbacterales;f__UBA10151;g__;s__	classification based on placement in class-level tree
202009TB-N7_bin.71.purify*	202009TB-N7	2020_LU-w3	Wetland	Tibet	787_0	45	154328	3642748	0.58472	96.73	0	0	1	0	0	42	96.73	Medium	d__Bacteria;p__Desulfobacterota_F;c__Desulfuromonadia;o__Geobacterales;f__Pseudopelobacteraceae;g__JACPFJ01;s__	classification based on placement in class-level tree	Genome not assigned to closest species as it falls outside its pre-defined ANI radius
202009TB-N7_bin.72.purify*	202009TB-N7	2020_LU-w3	Wetland	Tibet	1284_0	181	36187	3996038	0.51386	92.26	1.65	25	1	1	1	47	84.01	High	d__Bacteria;p__Desulfobacterota;c__Syntrophia;o__Syntrophales;f__Smithellaceae;g__UBA8904;s__	classification based on placement in class-level tree	Genome not assigned to closest species as it falls outside its pre-defined ANI radius
202009TB-N7_bin.73.purify*	202009TB-N7	2020_LU-w3	Wetland	Tibet	2854_0	53	165402	5276720	0.66666	97.8	5.49	0	2	3	4	48	70.35	Medium	d__Bacteria;p__Gemmatimonadota;c__Gemmatimonadetes;o__Gemmatimonadales;f__Gemmatimonadaceae;g__;s__	classification based on placement in class-level tree
202009TB-N7_bin.74.purify*	202009TB-N7	2020_LU-w3	Wetland	Tibet	3059_0	15	50692	613847	0.58913	58.95	0.85	0	1	1	2	42	54.7	Medium	d__Bacteria;p__Patescibacteria;c__Paceibacteria;o__UBA9983_A;f__SBAW01;g__GWA1-54-10;s__	classification based on placement in class-level tree
202009TB-N7_bin.75.purify*	202009TB-N7	2020_LU-w3	Wetland	Tibet	354_0	625	3501	2079609	0.54781	58.11	2.27	33.33	0	0	0	10	46.76	Medium	d__Bacteria;p__Nitrospirota;c__UBA9217;o__UBA9217;f__UBA9217;g__JAJYKN01;s__	classification based on placement in class-level tree	Genome not assigned to closest species as it falls outside its pre-defined ANI radius
202009TB-N7_bin.77.purify*	202009TB-N7	2020_LU-w3	Wetland	Tibet	1226_0	487	36366	8300058	0.62247	74.14	3.45	0	0	2	2	42	56.89	Medium	d__Bacteria;p__Planctomycetota;c__Phycisphaerae;o__Sedimentisphaerales;f__SG8-4;g__PLanc-01;s__	classification based on placement in class-level tree
202009TB-N7_bin.8.purify*	202009TB-N7	2020_LU-w3	Wetland	Tibet	4212_0	483	5946	2550217	0.47767	50	1.72	0	1	0	0	25	41.4	Medium	d__Bacteria;p__Bacteroidota;c__Bacteroidia;o__Bacteroidales;f__ZOR0009;g__Acetobacteroides;s__	classification based on placement in class-level tree	Genome not assigned to closest species as it falls outside its pre-defined ANI radius
202009TB-N7_bin.80.purify*	202009TB-N7	2020_LU-w3	Wetland	Tibet	3260_0	514	5797	2487172	0.6013	79.26	0.98	33.33	1	0	1	24	74.36	Medium	d__Bacteria;p__FCPU426;c__Palsa-1180;o__Palsa-1180;f__Palsa-1180;g__;s__	classification based on placement in class-level tree
202009TB-N7_bin.81.purify*	202009TB-N7	2020_LU-w3	Wetland	Tibet	1066_0	406	20193	5389170	0.47906	94.89	3.2	50	0	2	0	51	78.89	Medium	d__Bacteria;p__Planctomycetota;c__Phycisphaerae;o__Sedimentisphaerales;f__Anaerohalosphaeraceae;g__UBA7708;s__	classification based on placement in class-level tree
202009TB-N7_bin.83.purify*	202009TB-N7	2020_LU-w3	Wetland	Tibet	4719_0	178	35595	3217518	0.46487	96.08	1.31	0	0	0	0	41	89.53	Medium	d__Archaea;p__Halobacteriota;c__Methanosarcinia;o__Methanotrichales;f__Methanotrichaceae;g__;s__
202009TB-N7_bin.84.purify*	202009TB-N7	2020_LU-w3	Wetland	Tibet	1300_2	496	7672	2982201	0.55046	51.21	0	0	1	0	1	16	51.21	Medium	d__Bacteria;p__Chloroflexota;c__Anaerolineae;o__Anaerolineales;f__Anaerolineaceae;g__UBA700;s__	classification based on placement in class-level tree
202009TB-N7_bin.87.purify*	202009TB-N7	2020_LU-w3	Wetland	Tibet	4657_0	336	9671	2305408	0.3982	95	1.81	33.33	0	0	0	29	85.95	Medium	d__Bacteria;p__Campylobacterota;c__Campylobacteria;o__Campylobacterales;f__Sulfurospirillaceae;g__Sulfurospirillum;s__	classification based on placement in class-level tree	Genome not assigned to closest species as it falls outside its pre-defined ANI radius
202009TB-N7_bin.92.purify*	202009TB-N7	2020_LU-w3	Wetland	Tibet	1273_0	260	8364	1734942	0.46188	79.35	1.35	66.67	1	1	0	30	72.6	Medium	d__Bacteria;p__Chlamydiota;c__Chlamydiia;o__Chlamydiales;f__Rhabdochlamydiaceae;g__PALSA-1444;s__	classification based on placement in class-level tree
202009TB-N7_bin.94.purify*	202009TB-N7	2020_LU-w3	Wetland	Tibet	4540_0	739	3634	2522343	0.50404	68.77	2.36	66.67	1	0	0	16	56.97	Medium	d__Bacteria;p__Bacillota_A;c__Clostridia;o__Peptostreptococcales;f__;g__;s__	classification based on placement in class-level tree
202009TB-N7_bin.95.purify*	202009TB-N7	2020_LU-w3	Wetland	Tibet	947_0	79	114875	3490515	0.61002	91.82	1.82	0	1	2	1	45	82.72	High	d__Bacteria;p__Chloroflexota;c__Anaerolineae;o__Anaerolineales;f__EnvOPS12;g__Fen-1038;s__	classification based on placement in class-level tree
202009TB-N7_bin.97.purify*	202009TB-N7	2020_LU-w3	Wetland	Tibet	3128_0	382	15443	3529052	0.70981	98.35	3.8	10	1	2	1	52	79.35	High	d__Bacteria;p__Gemmatimonadota;c__Gemmatimonadetes;o__Gemmatimonadales;f__GWC2-71-9;g__;s__	classification based on placement in class-level tree
202009TB-N7_bin.98.purify*	202009TB-N7	2020_LU-w3	Wetland	Tibet	3876_0	310	15729	3276199	0.4315	76.43	2.22	14.29	0	1	0	15	65.33	Medium	d__Bacteria;p__Bacteroidota;c__Bacteroidia;o__Bacteroidales;f__VadinHA17;g__LD21;s__	classification based on placement in class-level tree
202009TB-N7_bin.99.purify*	202009TB-N7	2020_LU-w3	Wetland	Tibet	914_0	1300	3358	4050618	0.65558	58.9	0.8	100	0	0	0	17	54.9	Medium	d__Bacteria;p__Spirochaetota;c__Spirochaetia;o__SZUA-6;f__Fen-1364;g__;s__	classification based on placement in class-level tree
202009TB-N8_bin.10.purify*	202009TB-N8	2020_LU-w4	Wetland	Tibet	376_0	369	6177	1908295	0.55285	84.56	3.32	85.71	0	0	0	29	67.96	Medium	d__Archaea;p__Halobacteriota;c__Methanomicrobia;o__Methanomicrobiales;f__Methanoregulaceae;g__Methanoregula;s__		Genome not assigned to closest species as it falls outside its pre-defined ANI radius
202009TB-N8_bin.100.purify*	202009TB-N8	2020_LU-w4	Wetland	Tibet	2621_0	593	3073	1722067	0.58021	51.56	4.67	15.38	0	0	0	11	28.21	Medium	d__Bacteria;p__Pseudomonadota;c__Gammaproteobacteria;o__Burkholderiales;f__Thiobacillaceae;g__PFJX01;s__	classification based on placement in class-level tree	Genome not assigned to closest species as it falls outside its pre-defined ANI radius
202009TB-N8_bin.102.purify*	202009TB-N8	2020_LU-w4	Wetland	Tibet	747_0	308	6018	1587520	0.48108	53.37	4.89	75	0	0	0	24	28.92	Medium	d__Bacteria;p__Chloroflexota;c__Anaerolineae;o__Anaerolineales;f__Anaerolineaceae;g__T78;s__	classification based on placement in class-level tree
202009TB-N8_bin.106.purify*	202009TB-N8	2020_LU-w4	Wetland	Tibet	1768_0	746	2925	1930883	0.4215	66.53	2.49	57.14	3	6	11	41	54.08	Medium	d__Bacteria;p__Bacteroidota;c__Bacteroidia;o__Bacteroidales;f__Paludibacteraceae;g__UPXZ01;s__	classification based on placement in class-level tree
202009TB-N8_bin.107.purify*	202009TB-N8	2020_LU-w4	Wetland	Tibet	296_0	180	13270	1542550	0.58894	85.71	0	0	1	0	0	49	85.71	Medium	d__Bacteria;p__Caldisericota;c__Caldisericia;o__Cryosericales;f__Cryosericaceae;g__Cryosericum;s__	classification based on placement in class-level tree	Genome not assigned to closest species as it falls outside its pre-defined ANI radius
202009TB-N8_bin.108.purify*	202009TB-N8	2020_LU-w4	Wetland	Tibet	101_0	150	13280	1578326	0.5102	95.64	4.42	44.44	1	0	1	39	73.54	Medium	d__Bacteria;p__Bacillota_A;c__Clostridia;o__Oscillospirales;f__Oscillospiraceae;g__UBA2658;s__	classification based on placement in class-level tree	Genome not assigned to closest species as it falls outside its pre-defined ANI radius
202009TB-N8_bin.109.purify*	202009TB-N8	2020_LU-w4	Wetland	Tibet	3650_0	274	5095	1231828	0.4553	70.71	3.14	80	1	0	1	19	55.01	Medium	d__Bacteria;p__Bacillota_A;c__Clostridia;o__Peptostreptococcales;f__Anaerovoracaceae;g__;s__	classification based on placement in class-level tree
202009TB-N8_bin.111.purify*	202009TB-N8	2020_LU-w4	Wetland	Tibet	1356_1	685	2842	1872674	0.60702	62.93	8.62	100	0	0	0	23	19.83	Medium	d__Bacteria;p__Desulfobacterota;c__Desulfovibrionia;o__Desulfovibrionales;f__Desulfomicrobiaceae;g__Desulfomicrobium;s__	classification based on placement in class-level tree	Genome not assigned to closest species as it falls outside its pre-defined ANI radius
202009TB-N8_bin.114.purify*	202009TB-N8	2020_LU-w4	Wetland	Tibet	4727_0	349	5612	1587943	0.50727	66.85	1.72	0	1	0	1	16	58.25	Medium	d__Bacteria;p__Bacillota_A;c__Clostridia;o__Clostridiales;f__Clostridiaceae;g__;s__	classification based on placement in class-level tree
202009TB-N8_bin.125.purify*	202009TB-N8	2020_LU-w4	Wetland	Tibet	3124_0	1399	2071	2744409	0.66501	53.43	0	0	0	0	0	11	53.43	Medium	d__Bacteria;p__Acidobacteriota;c__Holophagae;o__Holophagales;f__Holophagaceae;g__Holophaga;s__	classification based on placement in class-level tree	Genome not assigned to closest species as it falls outside its pre-defined ANI radius
202009TB-N8_bin.127.purify*	202009TB-N8	2020_LU-w4	Wetland	Tibet	3229_0	328	5022	1498893	0.5188	70.6	1.71	37.5	0	2	0	28	62.05	Medium	d__Bacteria;p__Bacillota_B;c__Ch66;o__Ch66;f__Ch109;g__;s__	classification based on placement in class-level tree
202009TB-N8_bin.129.purify*	202009TB-N8	2020_LU-w4	Wetland	Tibet	940_0	340	4870	1430575	0.553	66.99	6.16	60	0	0	0	30	36.19	Medium	d__Bacteria;p__Chloroflexota;c__Anaerolineae;o__Anaerolineales;f__Anaerolineaceae;g__49-20;s__	classification based on placement in class-level tree	Genome not assigned to closest species as it falls outside its pre-defined ANI radius
202009TB-N8_bin.13.purify*	202009TB-N8	2020_LU-w4	Wetland	Tibet	2757_0	569	3032	1597767	0.69915	57.27	6.75	41.03	0	0	0	18	23.52	Medium	d__Bacteria;p__Pseudomonadota;c__Gammaproteobacteria;o__Xanthomonadales;f__Xanthomonadaceae;g__Thermomonas;s__Thermomonas sp016720345	topological placement and ANI have congruent species assignments
202009TB-N8_bin.130.purify*	202009TB-N8	2020_LU-w4	Wetland	Tibet	1600_0	645	6519	3097628	0.61852	81.36	3.24	40	1	3	0	33	65.16	Medium	d__Bacteria;p__Synergistota;c__Synergistia;o__Synergistales;f__Aminobacteriaceae;g__;s__	classification based on placement in class-level tree
202009TB-N8_bin.132.purify*	202009TB-N8	2020_LU-w4	Wetland	Tibet	3859_0	398	7816	2481461	0.50976	57.21	1.72	0	0	0	0	21	48.61	Medium	d__Bacteria;p__Bacteroidota;c__Bacteroidia;o__Bacteroidales;f__VadinHA17;g__SR-FBR-E99;s__	classification based on placement in class-level tree	Genome not assigned to closest species as it falls outside its pre-defined ANI radius
202009TB-N8_bin.133.purify*	202009TB-N8	2020_LU-w4	Wetland	Tibet	1941_0	110	28158	1900017	0.39125	89.77	2.7	50	0	1	1	35	76.27	Medium	d__Bacteria;p__Bacteroidota;c__Bacteroidia;o__Bacteroidales;f__UBA932;g__Egerieousia;s__	classification based on placement in class-level tree
202009TB-N8_bin.135.purify*	202009TB-N8	2020_LU-w4	Wetland	Tibet	3653_0	454	6707	2447209	0.5328	79.83	5.24	41.67	0	0	0	22	53.63	Medium	d__Bacteria;p__Bacillota_B;c__Syntrophomonadia;o__Syntrophomonadales;f__CALXSZ01;g__;s__	classification based on placement in class-level tree
202009TB-N8_bin.136.purify*	202009TB-N8	2020_LU-w4	Wetland	Tibet	316_0	98	36918	2127251	0.42808	94.44	0.65	100	2	0	0	39	91.19	Medium	d__Archaea;p__Halobacteriota;c__Methanosarcinia;o__Methanosarcinales;f__Methanosarcinaceae;g__Methanomethylovorans;s__Methanomethylovorans hollandica	topological placement and ANI have congruent species assignments
202009TB-N8_bin.138.purify*	202009TB-N8	2020_LU-w4	Wetland	Tibet	4125_0	289	16214	2729214	0.47996	90.88	4.29	60	0	0	0	36	69.43	Medium	d__Bacteria;p__Bacteroidota;c__Bacteroidia;o__Bacteroidales;f__FEN-979;g__DYSO01;s__	classification based on placement in class-level tree
202009TB-N8_bin.139.purify*	202009TB-N8	2020_LU-w4	Wetland	Tibet	1770_0	437	9095	2555852	0.42411	76.9	6.49	33.33	1	1	1	41	44.45	Medium	d__Bacteria;p__Bacteroidota;c__Bacteroidia;o__Bacteroidales;f__Paludibacteraceae;g__UPXZ01;s__UPXZ01 sp009929445	topological placement and ANI have congruent species assignments
202009TB-N8_bin.14.purify*	202009TB-N8	2020_LU-w4	Wetland	Tibet	2870_0	435	6527	2225651	0.6666	79.98	2.48	42.86	0	0	0	29	67.58	Medium	d__Bacteria;p__Actinomycetota;c__Actinomycetia;o__Propionibacteriales;f__Propionibacteriaceae;g__Brooklawnia;s__	classification based on placement in class-level tree	Genome not assigned to closest species as it falls outside its pre-defined ANI radius
202009TB-N8_bin.144.purify*	202009TB-N8	2020_LU-w4	Wetland	Tibet	4716_0	1289	2563	2929431	0.60328	70.19	2.78	33.33	1	0	1	28	56.29	Medium	d__Bacteria;p__Armatimonadota;c__DTGP01;o__;f__;g__;s__	classification based on placement in class-level tree
202009TB-N8_bin.145.purify*	202009TB-N8	2020_LU-w4	Wetland	Tibet	4136_0	143	35788	2754393	0.49799	95.43	2.15	25	1	0	1	38	84.68	Medium	d__Bacteria;p__Bacteroidota;c__Bacteroidia;o__Bacteroidales;f__CAIWKO01;g__;s__	classification based on placement in class-level tree
202009TB-N8_bin.146.purify*	202009TB-N8	2020_LU-w4	Wetland	Tibet	343_0	396	6268	2033199	0.42778	69.29	2.06	66.67	1	0	1	18	58.99	Medium	d__Bacteria;p__Bacteroidota;c__Bacteroidia;o__Bacteroidales;f__VadinHA17;g__SR-FBR-E99;s__	classification based on placement in class-level tree
202009TB-N8_bin.148.purify*	202009TB-N8	2020_LU-w4	Wetland	Tibet	383_0	165	7141	913125	0.54086	51.19	2.34	60	0	0	0	11	39.49	Medium	d__Archaea;p__Halobacteriota;c__Methanomicrobia;o__Methanomicrobiales;f__Methanoregulaceae;g__UBA9949;s__		Genome not assigned to closest species as it falls outside its pre-defined ANI radius
202009TB-N8_bin.15.purify*	202009TB-N8	2020_LU-w4	Wetland	Tibet	2956_0	1202	2598	3081416	0.69887	50.18	3.45	0	0	0	0	51	32.93	Medium	d__Bacteria;p__Actinomycetota;c__Actinomycetia;o__Nanopelagicales;f__FW305-bin1;g__;s__	classification based on placement in class-level tree
202009TB-N8_bin.150.purify*	202009TB-N8	2020_LU-w4	Wetland	Tibet	3253_2	733	3056	2086731	0.63151	51.38	5.36	70	1	0	1	29	24.58	Medium	d__Bacteria;p__Pseudomonadota;c__Gammaproteobacteria;o__Competibacterales;f__Competibacteraceae;g__Contendobacter;s__	classification based on placement in class-level tree	Genome not assigned to closest species as it falls outside its pre-defined ANI radius
202009TB-N8_bin.151.purify*	202009TB-N8	2020_LU-w4	Wetland	Tibet	1114_0	186	16391	1912939	0.49166	85.79	3.3	71.43	2	1	1	41	69.29	Medium	d__Bacteria;p__Bacillota_A;c__Clostridia;o__Oscillospirales;f__Ruminococcaceae;g__;s__	classification based on placement in class-level tree
202009TB-N8_bin.153.purify*	202009TB-N8	2020_LU-w4	Wetland	Tibet	250_0	443	5483	2016780	0.49504	80.95	3.4	100	1	0	0	33	63.95	Medium	d__Bacteria;p__Cloacimonadota;c__Cloacimonadia;o__Cloacimonadales;f__Cloacimonadaceae;g__PHBP01;s__	classification based on placement in class-level tree	Genome not assigned to closest species as it falls outside its pre-defined ANI radius
202009TB-N8_bin.156.purify*	202009TB-N8	2020_LU-w4	Wetland	Tibet	4117_0	93	10850	718797	0.29878	86.03	4.09	40	1	1	1	18	65.58	Medium	d__Bacteria;p__Bacillota;c__Bacilli;o__RF39;f__UBA660;g__JAAZHN01;s__	classification based on placement in class-level tree
202009TB-N8_bin.157.purify*	202009TB-N8	2020_LU-w4	Wetland	Tibet	1110_0	150	21471	1933983	0.57916	56.36	2.83	25	1	1	0	26	42.21	Medium	d__Bacteria;p__Chloroflexota;c__Anaerolineae;o__Anaerolineales;f__Anaerolineaceae;g__;s__	classification based on placement in class-level tree
202009TB-N8_bin.159.purify*	202009TB-N8	2020_LU-w4	Wetland	Tibet	225_0	52	18918	602776	0.41196	63.89	0.46	100	2	0	2	40	61.59	Medium	d__Bacteria;p__Patescibacteria;c__CPR2;o__UBA1875;f__CAIMLA01;g__;s__	classification based on placement in class-level tree
202009TB-N8_bin.16.purify*	202009TB-N8	2020_LU-w4	Wetland	Tibet	299_0	274	5710	1326257	0.33319	70.31	1.69	50	0	0	0	43	61.86	Medium	d__Bacteria;p__Patescibacteria;c__Dojkabacteria;o__B142;f__;g__;s__	classification based on placement in class-level tree
202009TB-N8_bin.161.purify*	202009TB-N8	2020_LU-w4	Wetland	Tibet	3561_0	197	17962	2084610	0.58354	83.19	4.27	40	1	0	0	32	61.84	Medium	d__Bacteria;p__Acidobacteriota;c__Aminicenantia;o__JAMOAD01;f__JAMOAD01;g__JAMOAD01;s__JAMOAD01 sp023621955	topological placement and ANI have congruent species assignments
202009TB-N8_bin.162.purify*	202009TB-N8	2020_LU-w4	Wetland	Tibet	3148_1	833	2692	2160019	0.60419	55.67	1.94	66.67	0	0	0	15	45.97	Medium	d__Bacteria;p__Desulfobacterota;c__Desulfobacteria;o__Desulfobacterales;f__Desulfococcaceae;g__Desulfococcus;s__	classification based on placement in class-level tree	Genome not assigned to closest species as it falls outside its pre-defined ANI radius
202009TB-N8_bin.164.purify*	202009TB-N8	2020_LU-w4	Wetland	Tibet	98_0	296	3593	962555	0.50519	62.14	1.72	100	0	0	0	2	53.54	Medium	d__Bacteria;p__Bacillota_A;c__Clostridia;o__Oscillospirales;f__Oscillospiraceae;g__UBA2658;s__	classification based on placement in class-level tree
202009TB-N8_bin.165.purify*	202009TB-N8	2020_LU-w4	Wetland	Tibet	273_0	337	8141	2231901	0.40832	63.73	4.08	37.5	0	0	0	30	43.33	Medium	d__Archaea;p__Halobacteriota;c__Methanosarcinia;o__Methanosarcinales;f__Methanosarcinaceae;g__Methanosarcina;s__		Genome not assigned to closest species as it falls outside its pre-defined ANI radius
202009TB-N8_bin.168.purify*	202009TB-N8	2020_LU-w4	Wetland	Tibet	96_0	375	4204	1429938	0.55827	71.57	1.9	40	0	1	0	19	62.07	Medium	d__Bacteria;p__Bacillota_A;c__Clostridia;o__Oscillospirales;f__Oscillospiraceae;g__UBA2922;s__	classification based on placement in class-level tree
202009TB-N8_bin.170.purify*	202009TB-N8	2020_LU-w4	Wetland	Tibet	2611_0	772	4894	3248185	0.6432	87.7	7.22	61.11	0	1	0	34	51.6	Medium	d__Bacteria;p__Pseudomonadota;c__Gammaproteobacteria;o__Burkholderiales;f__Burkholderiaceae_B;g__Acidovorax;s__Acidovorax defluvii	topological placement and ANI have congruent species assignments
202009TB-N8_bin.171.purify*	202009TB-N8	2020_LU-w4	Wetland	Tibet	756_0	452	3953	1596419	0.65709	68.59	2.38	75	0	1	0	18	56.69	Medium	d__Bacteria;p__Desulfobacterota;c__Desulfobulbia;o__Desulfobulbales;f__Desulfobulbaceae;g__Desulfobulbus;s__	classification based on placement in class-level tree	Genome not assigned to closest species as it falls outside its pre-defined ANI radius
202009TB-N8_bin.179.purify*	202009TB-N8	2020_LU-w4	Wetland	Tibet	367_0	367	13022	3050697	0.43816	86.28	4.63	33.33	2	0	0	38	63.13	Medium	d__Archaea;p__Halobacteriota;c__Methanomicrobia;o__Methanomicrobiales;f__Methanospirillaceae;g__Methanospirillum;s__
202009TB-N8_bin.18.purify*	202009TB-N8	2020_LU-w4	Wetland	Tibet	1792_0	314	5654	1490773	0.40536	66	1.72	100	2	0	0	19	57.4	Medium	d__Bacteria;p__Bacteroidota;c__Bacteroidia;o__Bacteroidales;f__UBA932;g__Bact-08;s__Bact-08 sp018053445	topological placement and ANI have congruent species assignments
202009TB-N8_bin.180.purify*	202009TB-N8	2020_LU-w4	Wetland	Tibet	1112_0	192	441364	2433575	0.52244	79.27	8.64	36.36	0	0	0	29	36.07	Medium	d__Bacteria;p__Chloroflexota;c__Anaerolineae;o__Anaerolineales;f__Anaerolineaceae;g__Longilinea;s__	classification based on placement in class-level tree
202009TB-N8_bin.181.purify*	202009TB-N8	2020_LU-w4	Wetland	Tibet	1668_0	567	7037	2959022	0.55914	85.35	9.35	11.54	1	0	0	26	38.6	Medium	d__Bacteria;p__Bacillota_A;c__Clostridia;o__Christensenellales;f__CAG-74;g__UBA1038;s__	classification based on placement in class-level tree
202009TB-N8_bin.2.purify*	202009TB-N8	2020_LU-w4	Wetland	Tibet	4722_0	348	4393	1335726	0.5542	60.03	2.61	25	1	0	0	13	46.98	Medium	d__Archaea;p__Halobacteriota;c__Methanosarcinia;o__Methanotrichales;f__Methanotrichaceae;g__Methanothrix;s__		Genome not assigned to closest species as it falls outside its pre-defined ANI radius
202009TB-N8_bin.21.purify*	202009TB-N8	2020_LU-w4	Wetland	Tibet	713_0	369	7241	2133990	0.47168	88.28	4.3	50	1	0	0	21	66.78	Medium	d__Bacteria;p__Bacillota;c__Bacilli;o__Lactobacillales;f__Aerococcaceae;g__Trichococcus;s__Trichococcus flocculiformis	topological placement and ANI have congruent species assignments
202009TB-N8_bin.22.purify*	202009TB-N8	2020_LU-w4	Wetland	Tibet	873_0	431	4007	1600326	0.54875	50.76	1.34	50	0	0	0	19	44.06	Medium	d__Bacteria;p__Bacillota_A;c__Clostridia;o__Christensenellales;f__CAG-138;g__UBA7703;s__	classification based on placement in class-level tree	Genome not assigned to closest species as it falls outside its pre-defined ANI radius
202009TB-N8_bin.23.purify*	202009TB-N8	2020_LU-w4	Wetland	Tibet	1955_0	850	6273	4172111	0.50986	91.99	0.85	100	0	0	1	26	87.74	Medium	d__Bacteria;p__Riflebacteria;c__Ozemobacteria;o__Ozemobacterales;f__Ozemobacteraceae;g__Rifleibacterium;s__	classification based on placement in class-level tree
202009TB-N8_bin.26.purify*	202009TB-N8	2020_LU-w4	Wetland	Tibet	3383_0	237	14863	2317023	0.52276	80.55	1.64	66.67	1	0	0	34	72.35	Medium	d__Bacteria;p__Bacillota_A;c__Clostridia;o__Eubacteriales;f__Eubacteriaceae;g__UBA7485;s__	classification based on placement in class-level tree
202009TB-N8_bin.28.purify*	202009TB-N8	2020_LU-w4	Wetland	Tibet	4386_2	622	2322	1430462	0.33087	60.38	2.96	70	0	0	0	23	45.58	Medium	d__Bacteria;p__Bacteroidota;c__Bacteroidia;o__Flavobacteriales;f__Weeksellaceae;g__Cloacibacterium;s__Cloacibacterium caeni_A	topological placement and ANI have incongruent species assignments
202009TB-N8_bin.29.purify*	202009TB-N8	2020_LU-w4	Wetland	Tibet	1113_0	242	3878	873994	0.55035	54.86	5.49	20	0	1	0	8	27.41	Medium	d__Bacteria;p__Chloroflexota;c__Anaerolineae;o__Anaerolineales;f__Anaerolineaceae;g__Longilinea;s__	classification based on placement in class-level tree
202009TB-N8_bin.3.purify*	202009TB-N8	2020_LU-w4	Wetland	Tibet	1390_0	751	2517	1839109	0.55867	52.69	6.85	63.64	1	0	1	12	18.44	Medium	d__Bacteria;p__Desulfobacterota;c__Syntrophobacteria;o__Syntrophobacterales;f__Syntrophobacteraceae;g__Desulforhabdus;s__	classification based on placement in class-level tree	Genome not assigned to closest species as it falls outside its pre-defined ANI radius
202009TB-N8_bin.30.purify*	202009TB-N8	2020_LU-w4	Wetland	Tibet	298_0	238	14594	1790585	0.59912	94.64	1.79	100	1	0	0	49	85.69	Medium	d__Bacteria;p__Caldisericota;c__Caldisericia;o__Cryosericales;f__Cryosericaceae;g__Cryosericum;s__	classification based on placement in class-level tree
202009TB-N8_bin.32.purify*	202009TB-N8	2020_LU-w4	Wetland	Tibet	327_0	160	7292	836602	0.35497	67.79	1.72	0	0	1	0	28	59.19	Medium	d__Bacteria;p__Patescibacteria;c__JAEDAM01;o__Absconditabacterales;f__Absconditicoccaceae;g__CAJBLF01;s__	classification based on placement in class-level tree
202009TB-N8_bin.35.purify*	202009TB-N8	2020_LU-w4	Wetland	Tibet	748_0	99	47778	1798686	0.46906	68.36	7.53	58.82	0	2	0	32	30.71	Medium	d__Bacteria;p__Chloroflexota;c__Anaerolineae;o__Anaerolineales;f__Anaerolineaceae;g__T78;s__	classification based on placement in class-level tree
202009TB-N8_bin.36.purify*	202009TB-N8	2020_LU-w4	Wetland	Tibet	1956_0	603	4179	2286703	0.40112	62.07	1.72	0	0	0	0	31	53.47	Medium	d__Bacteria;p__Bacteroidota;c__Bacteroidia;o__Bacteroidales;f__Paludibacteraceae;g__Paludibacter;s__	classification based on placement in class-level tree
202009TB-N8_bin.39.purify	202009TB-N8	2020_LU-w4	Wetland	Tibet	4133_1	411	4048	1517256	0.41947	83.19	7.11	70	0	1	0	38	47.64	Medium	d__Bacteria;p__Bacillota_C;c__Negativicutes;o__Acidaminococcales;f__Acidaminococcaceae;g__RZYP01;s__	classification based on placement in class-level tree	Genome not assigned to closest species as it falls outside its pre-defined ANI radius
202009TB-N8_bin.4.purify*	202009TB-N8	2020_LU-w4	Wetland	Tibet	3804_0	332	3790	1145620	0.51004	65.9	2.13	66.67	0	0	0	12	55.25	Medium	d__Bacteria;p__Bacillota_A;c__Clostridia;o__Peptostreptococcales;f__Anaerovoracaceae;g__UBA1422;s__	classification based on placement in class-level tree
202009TB-N8_bin.41.purify*	202009TB-N8	2020_LU-w4	Wetland	Tibet	60_0	195	6304	785385	0.39177	52.43	0.85	100	3	0	4	23	48.18	Medium	d__Bacteria;p__Patescibacteria;c__Saccharimonadia;o__Saccharimonadales;f__UBA1547;g__UBA1547;s__	classification based on placement in class-level tree
202009TB-N8_bin.43.purify*	202009TB-N8	2020_LU-w4	Wetland	Tibet	874_0	706	4077	2519855	0.56616	70.81	4.81	53.33	0	0	0	14	46.76	Medium	d__Bacteria;p__Bacillota_A;c__Clostridia;o__Christensenellales;f__CAG-138;g__;s__	classification based on placement in class-level tree
202009TB-N8_bin.44.purify*	202009TB-N8	2020_LU-w4	Wetland	Tibet	102_0	181	12882	1744652	0.48875	87.75	3.42	83.33	1	0	0	40	70.65	Medium	d__Bacteria;p__Bacillota_A;c__Clostridia;o__Oscillospirales;f__Oscillospiraceae;g__UBA2658;s__	classification based on placement in class-level tree	Genome not assigned to closest species as it falls outside its pre-defined ANI radius
202009TB-N8_bin.47.purify*	202009TB-N8	2020_LU-w4	Wetland	Tibet	3888_0	402	9085	2871680	0.45816	83.25	7.83	47.83	0	0	0	23	44.1	Medium	d__Bacteria;p__Bacteroidota;c__Bacteroidia;o__Bacteroidales;f__VadinHA17;g__LD21;s__	classification based on placement in class-level tree	Genome not assigned to closest species as it falls outside its pre-defined ANI radius
202009TB-N8_bin.48.purify*	202009TB-N8	2020_LU-w4	Wetland	Tibet	2871_0	464	7587	2512287	0.68335	90.87	3.75	80	0	1	0	32	72.12	Medium	d__Bacteria;p__Actinomycetota;c__Actinomycetia;o__Propionibacteriales;f__Propionibacteriaceae;g__JAJYQH01;s__	classification based on placement in class-level tree
202009TB-N8_bin.59.purify*	202009TB-N8	2020_LU-w4	Wetland	Tibet	1771_0	256	14990	2372629	0.41673	84.04	4.03	56.25	2	1	0	37	63.89	Medium	d__Bacteria;p__Bacteroidota;c__Bacteroidia;o__Bacteroidales;f__Paludibacteraceae;g__UPXZ01;s__UPXZ01 sp018055865	topological placement and ANI have congruent species assignments
202009TB-N8_bin.60.purify*	202009TB-N8	2020_LU-w4	Wetland	Tibet	5_0	585	5645	2722687	0.4362	69.36	6.18	25	1	0	0	24	38.46	Medium	d__Bacteria;p__Bacteroidota;c__Bacteroidia;o__Bacteroidales;f__DTU049;g__GWF2-43-63;s__	classification based on placement in class-level tree	Genome not assigned to closest species as it falls outside its pre-defined ANI radius
202009TB-N8_bin.61.purify*	202009TB-N8	2020_LU-w4	Wetland	Tibet	492_0	271	12810	2180489	0.3857	58.67	6.82	22.22	0	0	0	24	24.57	Medium	d__Bacteria;p__Chloroflexota;c__Anaerolineae;o__Anaerolineales;f__Anaerolineaceae;g__UBA6170;s__	classification based on placement in class-level tree
202009TB-N8_bin.65.purify*	202009TB-N8	2020_LU-w4	Wetland	Tibet	275_0	422	9740	3104354	0.41419	77.04	2.94	57.14	1	0	0	42	62.34	Medium	d__Archaea;p__Halobacteriota;c__Methanosarcinia;o__Methanosarcinales;f__Methanosarcinaceae;g__Methanosarcina;s__		Genome not assigned to closest species as it falls outside its pre-defined ANI radius
202009TB-N8_bin.7.purify*	202009TB-N8	2020_LU-w4	Wetland	Tibet	3384_0	144	4943	657886	0.55843	53.3	0	0	1	1	1	26	53.3	Medium	d__Bacteria;p__Patescibacteria;c__Paceibacteria;o__Moranbacterales;f__UBA1568;g__JAGOSP01;s__	classification based on placement in class-level tree	Genome not assigned to closest species as it falls outside its pre-defined ANI radius
202009TB-N8_bin.70.purify*	202009TB-N8	2020_LU-w4	Wetland	Tibet	209_0	143	3545	457106	0.36637	53.4	1.98	0	0	1	1	22	43.5	Medium	d__Bacteria;p__Patescibacteria;c__ABY1;o__BM507;f__UBA12465;g__UBA12465;s__	classification based on placement in class-level tree
202009TB-N8_bin.71.purify*	202009TB-N8	2020_LU-w4	Wetland	Tibet	1283_2	399	3257	1230799	0.48129	63.44	5.68	83.33	0	0	0	19	35.04	Medium	d__Bacteria;p__Desulfobacterota;c__Syntrophia;o__Syntrophales;f__Smithellaceae;g__UBA8904;s__	classification based on placement in class-level tree	Genome not assigned to closest species as it falls outside its pre-defined ANI radius
202009TB-N8_bin.73.purify*	202009TB-N8	2020_LU-w4	Wetland	Tibet	1182_0	397	13539	3764263	0.64976	67.12	3.36	60	0	0	0	23	50.32	Medium	d__Bacteria;p__Chloroflexota;c__Anaerolineae;o__CG2-30-64-16;f__CG2-30-64-16;g__MWBF01;s__	classification based on placement in class-level tree
202009TB-N8_bin.75.purify*	202009TB-N8	2020_LU-w4	Wetland	Tibet	276_0	418	10087	3049946	0.41305	81.34	2.94	66.67	2	0	0	44	66.64	Medium	d__Archaea;p__Halobacteriota;c__Methanosarcinia;o__Methanosarcinales;f__Methanosarcinaceae;g__Methanosarcina;s__		Genome not assigned to closest species as it falls outside its pre-defined ANI radius
202009TB-N8_bin.78.purify*	202009TB-N8	2020_LU-w4	Wetland	Tibet	47_0	150	4013	543870	0.36843	67.45	5.33	60	0	0	0	28	40.8	Medium	d__Bacteria;p__Patescibacteria;c__Dojkabacteria;o__SC72;f__SC72;g__UBA5232;s__	classification based on placement in class-level tree
202009TB-N8_bin.79.purify*	202009TB-N8	2020_LU-w4	Wetland	Tibet	252_0	883	2674	2024456	0.49839	66.89	5.56	16.67	1	0	1	17	39.09	Medium	d__Bacteria;p__Cloacimonadota;c__Cloacimonadia;o__Cloacimonadales;f__Cloacimonadaceae;g__Cloacimonas;s__Cloacimonas sp017996595	topological placement and ANI have congruent species assignments
202009TB-N8_bin.80.purify*	202009TB-N8	2020_LU-w4	Wetland	Tibet	319_0	223	16403	2348383	0.38865	91.73	3.6	100	1	0	0	42	73.73	Medium	d__Archaea;p__Methanobacteriota;c__Methanobacteria;o__Methanobacteriales;f__Methanobacteriaceae;g__Methanobacterium;s__Methanobacterium sp000309865	topological placement and ANI have congruent species assignments
202009TB-N8_bin.82.purify*	202009TB-N8	2020_LU-w4	Wetland	Tibet	231_0	87	6276	452955	0.35257	52.67	3.93	25	0	0	0	23	33.02	Medium	d__Bacteria;p__Patescibacteria;c__Paceibacteria;o__UBA9983_A;f__UBA9973;g__UBA8515;s__	classification based on placement in class-level tree
202009TB-N8_bin.83.purify*	202009TB-N8	2020_LU-w4	Wetland	Tibet	1957_0	147	13125	1357886	0.47415	74.27	1.69	100	1	2	1	28	65.82	Medium	d__Bacteria;p__Synergistota;c__Synergistia;o__Synergistales;f__Synergistaceae;g__Syner-03;s__Syner-03 sp002839185	topological placement and ANI have congruent species assignments
202009TB-N8_bin.84.purify	202009TB-N8	2020_LU-w4	Wetland	Tibet	1940_1	468	3930	1625452	0.31887	68.46	1.08	33.33	0	0	0	14	63.06	Medium	d__Bacteria;p__Bacteroidota;c__Bacteroidia;o__Bacteroidales;f__CG2-30-32-10;g__CAINEZ01;s__	classification based on placement in class-level tree
202009TB-N8_bin.86.purify*	202009TB-N8	2020_LU-w4	Wetland	Tibet	1788_0	318	6115	1611277	0.42346	70.16	1.43	50	1	0	0	16	63.01	Medium	d__Bacteria;p__Bacteroidota;c__Bacteroidia;o__Bacteroidales;f__UBA932;g__Bact-08;s__Bact-08 sp000473305	topological placement and ANI have congruent species assignments
202009TB-N8_bin.88.purify*	202009TB-N8	2020_LU-w4	Wetland	Tibet	1841_0	421	3879	1524088	0.46727	71.58	2.4	50	0	0	0	16	59.58	Medium	d__Bacteria;p__Bacteroidota;c__Bacteroidia;o__Bacteroidales;f__UBA932;g__DMER64;s__DMER64 sp002408205	topological placement and ANI have congruent species assignments
202009TB-N8_bin.89.purify*	202009TB-N8	2020_LU-w4	Wetland	Tibet	6_0	594	4963	2568131	0.44819	59.64	8.62	60	0	0	0	21	16.54	Medium	d__Bacteria;p__Bacteroidota;c__Bacteroidia;o__Bacteroidales;f__DTU049;g__GWF2-43-63;s__	classification based on placement in class-level tree	Genome not assigned to closest species as it falls outside its pre-defined ANI radius
202009TB-N8_bin.9.purify*	202009TB-N8	2020_LU-w4	Wetland	Tibet	3842_0	278	12875	2369304	0.47398	64.6	5.24	16.67	3	0	1	27	38.4	Medium	d__Bacteria;p__Bacteroidota;c__Bacteroidia;o__Bacteroidales;f__VadinHA17;g__SR-FBR-E99;s__	classification based on placement in class-level tree
202009TB-N8_bin.90.purify*	202009TB-N8	2020_LU-w4	Wetland	Tibet	4516_0	174	14322	1810459	0.56236	74.55	3.01	60	0	1	0	32	59.5	Medium	d__Bacteria;p__Chloroflexota;c__Anaerolineae;o__Anaerolineales;f__Anaerolineaceae;g__;s__	classification based on placement in class-level tree
202009TB-N8_bin.91.purify*	202009TB-N8	2020_LU-w4	Wetland	Tibet	1769_0	404	6420	2078968	0.40637	64.68	6.65	47.37	0	0	0	24	31.43	Medium	d__Bacteria;p__Bacteroidota;c__Bacteroidia;o__Bacteroidales;f__Paludibacteraceae;g__UPXZ01;s__	classification based on placement in class-level tree
202009TB-N8_bin.92.purify*	202009TB-N8	2020_LU-w4	Wetland	Tibet	870_0	373	5831	1763861	0.56955	52.73	5.45	75	0	0	0	8	25.48	Medium	d__Bacteria;p__Bacillota_A;c__Clostridia;o__Christensenellales;f__CAG-138;g__UBA7703;s__	classification based on placement in class-level tree	Genome not assigned to closest species as it falls outside its pre-defined ANI radius
202009TB-N8_bin.98.purify*	202009TB-N8	2020_LU-w4	Wetland	Tibet	4726_0	477	4620	1860854	0.52205	68.6	4.85	72.73	0	0	0	19	44.35	Medium	d__Archaea;p__Halobacteriota;c__Methanosarcinia;o__Methanotrichales;f__Methanotrichaceae;g__Methanothrix;s__
202104TB-W16-N1_bin.1.purify	202104TB-W16-N1	2021-BQZBSD-W1+	Wetland	Tibet	475_1	626	3413	1999357	0.4819	54.87	4.83	57.14	1	0	0	19	30.72	Medium	d__Bacteria;p__Chloroflexota;c__Anaerolineae;o__Anaerolineales;f__Anaerolineaceae;g__UBA6107;s__	classification based on placement in class-level tree
202104TB-W16-N1_bin.11.purify	202104TB-W16-N1	2021-BQZBSD-W1+	Wetland	Tibet	4648_1	25	83755	1522680	0.33074	95.9	0.82	0	2	0	0	31	91.8	Medium	d__Bacteria;p__Campylobacterota;c__Campylobacteria;o__Campylobacterales;f__Sulfurovaceae;g__BN30871;s__	classification based on placement in class-level tree	Genome not assigned to closest species as it falls outside its pre-defined ANI radius
202104TB-W16-N1_bin.15.purify*	202104TB-W16-N1	2021-BQZBSD-W1+	Wetland	Tibet	368_0	1274	1488	1893376	0.47684	56.11	5	60	0	0	0	25	31.11	Medium	d__Archaea;p__Halobacteriota;c__Methanomicrobia;o__Methanomicrobiales;f__Methanospirillaceae;g__Methanospirillum;s__
202104TB-W16-N1_bin.20.purify	202104TB-W16-N1	2021-BQZBSD-W1+	Wetland	Tibet	995_1	528	2956	1498146	0.59037	63.33	3.58	14.29	0	0	0	22	45.43	Medium	d__Bacteria;p__Pseudomonadota;c__Gammaproteobacteria;o__Xanthomonadales;f__Xanthomonadaceae;g__Arenimonas;s__	classification based on placement in class-level tree	Genome not assigned to closest species as it falls outside its pre-defined ANI radius
202104TB-W16-N1_bin.24.purify*	202104TB-W16-N1	2021-BQZBSD-W1+	Wetland	Tibet	2529_0	746	2104	1617915	0.60393	50	7.76	0	0	0	0	9	11.2	Medium	d__Bacteria;p__Pseudomonadota;c__Gammaproteobacteria;o__JAHJQQ01;f__JAHJQQ01;g__JAHJQQ01;s__	classification based on placement in class-level tree
202104TB-W16-N1_bin.27.purify	202104TB-W16-N1	2021-BQZBSD-W1+	Wetland	Tibet	1765_2	429	11458	3416751	0.40632	88.85	2.11	30	3	0	1	43	78.3	Medium	d__Bacteria;p__Bacteroidota;c__Bacteroidia;o__Bacteroidales;f__Bacteroidaceae;g__Bacteroides_I;s__	classification based on placement in class-level tree	Genome not assigned to closest species as it falls outside its pre-defined ANI radius
202104TB-W16-N1_bin.28.purify*	202104TB-W16-N1	2021-BQZBSD-W1+	Wetland	Tibet	277_3	492	3235	1488440	0.42205	61.21	1.4	100	0	0	0	22	54.21	Medium	d__Archaea;p__Halobacteriota;c__Methanosarcinia;o__Methanosarcinales;f__Methanosarcinaceae;g__Methanosarcina;s__Methanosarcina sp001714685	topological placement and ANI have congruent species assignments
202104TB-W16-N1_bin.29.purify*	202104TB-W16-N1	2021-BQZBSD-W1+	Wetland	Tibet	2335_2	566	5020	2491919	0.68698	53.16	3.64	14.29	0	0	0	13	34.96	Medium	d__Bacteria;p__Acidobacteriota;c__Vicinamibacteria;o__Vicinamibacterales;f__Fen-181;g__;s__	classification based on placement in class-level tree
202104TB-W16-N1_bin.30.purify*	202104TB-W16-N1	2021-BQZBSD-W1+	Wetland	Tibet	306_0	303	3645	1036694	0.34645	59.93	3.26	20	0	0	1	31	43.63	Medium	d__Bacteria;p__Patescibacteria;c__Gracilibacteria;o__;f__;g__;s__	classification based on placement in class-level tree
202104TB-W16-N1_bin.32.purify	202104TB-W16-N1	2021-BQZBSD-W1+	Wetland	Tibet	2808_1	445	11502	3525800	0.65948	93.72	4.91	56	1	1	1	38	69.17	High	d__Bacteria;p__Pseudomonadota;c__Gammaproteobacteria;o__Steroidobacterales;f__Steroidobacteraceae;g__RPQJ01;s__	classification based on placement in class-level tree	Genome not assigned to closest species as it falls outside its pre-defined ANI radius
202104TB-W16-N1_bin.42.purify*	202104TB-W16-N1	2021-BQZBSD-W1+	Wetland	Tibet	4308_0	488	12363	3824532	0.37483	83.2	3.86	55.56	2	1	1	30	63.9	Medium	d__Bacteria;p__Bacteroidota;c__Bacteroidia;o__Chitinophagales;f__Chitinophagaceae;g__JJ008;s__	classification based on placement in class-level tree
202104TB-W16-N1_bin.46.purify*	202104TB-W16-N1	2021-BQZBSD-W1+	Wetland	Tibet	3438_1	1248	6757	6520517	0.59641	80.97	8.31	82.35	0	0	0	48	39.42	Medium	d__Bacteria;p__Verrucomicrobiota;c__Verrucomicrobiae;o__Pedosphaerales;f__UBA11358;g__JADLHS01;s__	classification based on placement in class-level tree
202104TB-W16-N1_bin.47.purify*	202104TB-W16-N1	2021-BQZBSD-W1+	Wetland	Tibet	4207_1	186	45384	3112899	0.43122	94.29	5.69	36	1	1	0	34	65.84	Medium	d__Bacteria;p__Bacteroidota;c__Bacteroidia;o__Bacteroidales;f__UBA10428;g__UBA5072;s__	classification based on placement in class-level tree
202104TB-W16-N1_bin.5.purify*	202104TB-W16-N1	2021-BQZBSD-W1+	Wetland	Tibet	4379_0	249	3310	817864	0.45634	59.61	1.98	100	0	1	0	25	49.71	Medium	d__Bacteria;p__Chloroflexota;c__Dehalococcoidia;o__Dehalococcoidales;f__UBA3254;g__UBA3254;s__	classification based on placement in class-level tree
202104TB-W16-N1_bin.55.purify*	202104TB-W16-N1	2021-BQZBSD-W1+	Wetland	Tibet	4235_0	798	3978	2850507	0.46343	64.87	1.64	25	0	0	0	11	56.67	Medium	d__Bacteria;p__Bacteroidota;c__Bacteroidia;o__Chitinophagales;f__Chitinophagaceae;g__JJ008;s__	classification based on placement in class-level tree	Genome not assigned to closest species as it falls outside its pre-defined ANI radius
202104TB-W16-N1_bin.58.purify	202104TB-W16-N1	2021-BQZBSD-W1+	Wetland	Tibet	2428_1	1751	3756	5284265	0.44186	83.88	2.84	50	1	6	2	50	69.68	Medium	d__Bacteria;p__Pseudomonadota;c__Gammaproteobacteria;o__Beggiatoales;f__Beggiatoaceae;g__JAABRD01;s__	classification based on placement in class-level tree	Genome not assigned to closest species as it falls outside its pre-defined ANI radius
202104TB-W16-N1_bin.64.purify*	202104TB-W16-N1	2021-BQZBSD-W1+	Wetland	Tibet	400_0	520	3183	1550889	0.45225	64.19	4.58	57.14	2	0	2	24	41.29	Medium	d__Bacteria;p__Nitrospirota;c__Thermodesulfovibrionia;o__Thermodesulfovibrionales;f__SM23-35;g__DYFC01;s__	classification based on placement in class-level tree
202104TB-W16-N1_bin.66.purify*	202104TB-W16-N1	2021-BQZBSD-W1+	Wetland	Tibet	3134_4	427	7097	2266494	0.61433	69.65	8	92.31	0	0	0	33	29.65	Medium	d__Bacteria;p__Acidobacteriota;c__Aminicenantia;o__UBA2199;f__UBA2199;g__UBA2199;s__	classification based on placement in class-level tree	Genome not assigned to closest species as it falls outside its pre-defined ANI radius
202104TB-W16-N1_bin.7.purify*	202104TB-W16-N1	2021-BQZBSD-W1+	Wetland	Tibet	2752_1	278	10439	2099996	0.68268	55.17	0	0	0	0	0	26	55.17	Medium	d__Bacteria;p__Pseudomonadota;c__Gammaproteobacteria;o__Xanthomonadales;f__Xanthomonadaceae;g__Arenimonas;s__	classification based on placement in class-level tree	Genome not assigned to closest species as it falls outside its pre-defined ANI radius
202104TB-W16-N1_bin.8.purify*	202104TB-W16-N1	2021-BQZBSD-W1+	Wetland	Tibet	3645_1	68	32515	1264280	0.46037	71.2	5.62	14.29	0	1	0	32	43.1	Medium	d__Bacteria;p__Patescibacteria;c__Paceibacteria;o__JAHIHE01;f__;g__;s__	classification based on placement in class-level tree
202104TB-W17-N1_bin.1.purify	202104TB-W17-N1	2021-BQZBSD-W21	Wetland	Tibet	3352_1	925	2784	2465597	0.66878	69.08	3.49	40	0	1	0	22	51.63	Medium	d__Bacteria;p__Acidobacteriota;c__Thermoanaerobaculia;o__Gp7-AA8;f__Gp7-AA8;g__;s__	classification based on placement in class-level tree
202104TB-W17-N1_bin.10.purify	202104TB-W17-N1	2021-BQZBSD-W21	Wetland	Tibet	2241_5	642	3958	2307433	0.60165	82.35	9.17	66.67	0	1	0	30	36.5	Medium	d__Bacteria;p__Desulfobacterota;c__Syntrophia;o__Syntrophales;f__UBA4778;g__UBA2192;s__	classification based on placement in class-level tree	Genome not assigned to closest species as it falls outside its pre-defined ANI radius
202104TB-W17-N1_bin.13.purify*	202104TB-W17-N1	2021-BQZBSD-W21	Wetland	Tibet	4267_4	649	8943	4066394	0.38374	87.79	5.25	100	1	0	0	31	61.54	Medium	d__Bacteria;p__Bacteroidota;c__Bacteroidia;o__Chitinophagales;f__Chitinophagaceae;g__Ferruginibacter;s__	classification based on placement in class-level tree
202104TB-W17-N1_bin.14.purify*	202104TB-W17-N1	2021-BQZBSD-W21	Wetland	Tibet	4077_1	534	4045	1984892	0.35204	69.3	3.51	100	1	0	0	35	51.75	Medium	d__Bacteria;p__Bacteroidota;c__Bacteroidia;o__Flavobacteriales;f__Flavobacteriaceae;g__Lutibacter;s__	classification based on placement in class-level tree	Genome not assigned to closest species as it falls outside its pre-defined ANI radius
202104TB-W17-N1_bin.18.purify	202104TB-W17-N1	2021-BQZBSD-W21	Wetland	Tibet	4158_1	872	4010	3158202	0.41997	75.42	5.82	92.59	1	2	0	32	46.32	Medium	d__Bacteria;p__Bacteroidota;c__Bacteroidia;o__Cytophagales;f__Cyclobacteriaceae;g__Algoriphagus;s__	classification based on placement in class-level tree	Genome not assigned to closest species as it falls outside its pre-defined ANI radius
202104TB-W17-N1_bin.2.purify	202104TB-W17-N1	2021-BQZBSD-W21	Wetland	Tibet	4213_1	710	4659	2907641	0.45137	71.42	1.23	66.67	0	0	0	17	65.27	Medium	d__Bacteria;p__Bacteroidota;c__Bacteroidia;o__Chitinophagales;f__Chitinophagaceae;g__SXYR01;s__	classification based on placement in class-level tree	Genome not assigned to closest species as it falls outside its pre-defined ANI radius
202104TB-W17-N1_bin.20.purify*	202104TB-W17-N1	2021-BQZBSD-W21	Wetland	Tibet	757_0	509	3379	1606807	0.50851	60.78	3.48	50	0	0	0	15	43.38	Medium	d__Bacteria;p__Desulfobacterota_G;c__Syntrophorhabdia;o__Syntrophorhabdales;f__Syntrophorhabdaceae;g__Syntrophorhabdus;s__	classification based on placement in class-level tree
202104TB-W17-N1_bin.24.purify*	202104TB-W17-N1	2021-BQZBSD-W21	Wetland	Tibet	1528_18	912	2283	2097875	0.61984	50.47	5.88	35.71	1	0	1	27	21.07	Medium	d__Bacteria;p__Desulfobacterota;c__Desulfobacteria;o__Desulfobacterales;f__UBA2174_A;g__SpSt-501;s__	classification based on placement in class-level tree	Genome not assigned to closest species as it falls outside its pre-defined ANI radius
202104TB-W17-N1_bin.25.purify*	202104TB-W17-N1	2021-BQZBSD-W21	Wetland	Tibet	4723_1	359	3104	1056350	0.49367	67.01	3.29	50	0	0	0	23	50.56	Medium	d__Archaea;p__Halobacteriota;c__Methanosarcinia;o__Methanotrichales;f__Methanotrichaceae;g__Methanothrix;s__		Genome not assigned to closest species as it falls outside its pre-defined ANI radius
202104TB-W17-N1_bin.29.purify*	202104TB-W17-N1	2021-BQZBSD-W21	Wetland	Tibet	2576_0	870	4054	3130807	0.62047	74.33	6.62	58.33	0	0	0	34	41.23	Medium	d__Bacteria;p__Pseudomonadota;c__Gammaproteobacteria;o__Burkholderiales;f__Burkholderiaceae_B;g__Polaromonas;s__	classification based on placement in class-level tree	Genome not assigned to closest species as it falls outside its pre-defined ANI radius
202104TB-W17-N1_bin.38.purify*	202104TB-W17-N1	2021-BQZBSD-W21	Wetland	Tibet	792_0	310	5326	1449097	0.49844	61.14	1.29	100	0	0	0	22	54.69	Medium	d__Bacteria;p__Desulfobacterota_F;c__Desulfuromonadia;o__Geobacterales;f__Geobacteraceae_A;g__VEOV01;s__	classification based on placement in class-level tree
202104TB-W17-N1_bin.42.purify*	202104TB-W17-N1	2021-BQZBSD-W21	Wetland	Tibet	1790_1	399	7598	2185045	0.40275	79.52	4.19	64.29	1	1	1	41	58.57	Medium	d__Bacteria;p__Bacteroidota;c__Bacteroidia;o__Bacteroidales;f__UBA932;g__Bact-08;s__	classification based on placement in class-level tree	Genome not assigned to closest species as it falls outside its pre-defined ANI radius
202104TB-W17-N1_bin.9.purify*	202104TB-W17-N1	2021-BQZBSD-W21	Wetland	Tibet	1759_0	761	2819	2087764	0.39403	60.39	8.64	80.95	0	1	0	22	17.19	Medium	d__Bacteria;p__Bacteroidota;c__Bacteroidia;o__Bacteroidales;f__Lentimicrobiaceae;g__Lentimicrobium;s__	classification based on placement in class-level tree	Genome not assigned to closest species as it falls outside its pre-defined ANI radius
202104TB-W18-N1_bin.1.purify	202104TB-W18-N1	2021-BQZBSD-W22	Wetland	Tibet	2241_5	566	5187	2446289	0.60264	84.28	4.29	50	1	0	1	24	62.83	Medium	d__Bacteria;p__Desulfobacterota;c__Syntrophia;o__Syntrophales;f__UBA4778;g__UBA2192;s__	classification based on placement in class-level tree	Genome not assigned to closest species as it falls outside its pre-defined ANI radius
202104TB-W18-N1_bin.12.purify*	202104TB-W18-N1	2021-BQZBSD-W22	Wetland	Tibet	3516_3	806	2230	1827345	0.54578	50.34	3.25	87.5	1	0	1	8	34.09	Medium	d__Bacteria;p__Myxococcota;c__Polyangia;o__Fen-1088;f__Fen-1088;g__;s__	classification based on placement in class-level tree
202104TB-W18-N1_bin.21.purify	202104TB-W18-N1	2021-BQZBSD-W22	Wetland	Tibet	4207_1	552	4037	1925553	0.44546	65.04	5.92	16.67	0	0	0	23	35.44	Medium	d__Bacteria;p__Bacteroidota;c__Bacteroidia;o__Bacteroidales;f__UBA10428;g__UBA5072;s__	classification based on placement in class-level tree
202104TB-W18-N1_bin.23.purify	202104TB-W18-N1	2021-BQZBSD-W22	Wetland	Tibet	1135_1	937	3354	2954322	0.55674	50.47	3.45	0	0	0	0	10	33.22	Medium	d__Bacteria;p__Chloroflexota;c__Anaerolineae;o__Anaerolineales;f__EnvOPS12;g__UBA12294;s__	classification based on placement in class-level tree
202104TB-W18-N1_bin.24.purify	202104TB-W18-N1	2021-BQZBSD-W22	Wetland	Tibet	2682_3	637	3538	2128743	0.56762	67.59	4.31	66.67	0	0	0	31	46.04	Medium	d__Bacteria;p__Pseudomonadota;c__Gammaproteobacteria;o__Burkholderiales;f__Gallionellaceae;g__Sideroxyarcus;s__	classification based on placement in class-level tree	Genome not assigned to closest species as it falls outside its pre-defined ANI radius
202104TB-W18-N1_bin.27.purify	202104TB-W18-N1	2021-BQZBSD-W22	Wetland	Tibet	4213_1	760	3918	2677451	0.45171	62.81	1.31	75	0	0	0	18	56.26	Medium	d__Bacteria;p__Bacteroidota;c__Bacteroidia;o__Chitinophagales;f__Chitinophagaceae;g__SXYR01;s__	classification based on placement in class-level tree	Genome not assigned to closest species as it falls outside its pre-defined ANI radius
202104TB-W19-N1_bin.10.purify*	202104TB-W19-N1	2021-BQZBSD-W23	Wetland	Tibet	2682_1	502	2949	1399764	0.56951	50.54	1.15	60	0	0	0	23	44.79	Medium	d__Bacteria;p__Pseudomonadota;c__Gammaproteobacteria;o__Burkholderiales;f__Gallionellaceae;g__Sideroxyarcus;s__	classification based on placement in class-level tree	Genome not assigned to closest species as it falls outside its pre-defined ANI radius
202104TB-W19-N1_bin.11.purify*	202104TB-W19-N1	2021-BQZBSD-W23	Wetland	Tibet	3883_0	1099	2462	2669605	0.45759	50.86	7.59	16.67	0	0	0	6	12.91	Medium	d__Bacteria;p__Bacteroidota;c__Bacteroidia;o__Bacteroidales;f__VadinHA17;g__LD21;s__	classification based on placement in class-level tree	Genome has more than 14.2% of markers with multiple hits
202104TB-W19-N1_bin.14.purify	202104TB-W19-N1	2021-BQZBSD-W23	Wetland	Tibet	4723_1	429	3114	1262299	0.49361	59.55	5.23	66.67	0	0	0	22	33.4	Medium	d__Archaea;p__Halobacteriota;c__Methanosarcinia;o__Methanotrichales;f__Methanotrichaceae;g__Methanothrix;s__		Genome not assigned to closest species as it falls outside its pre-defined ANI radius
202104TB-W19-N1_bin.16.purify*	202104TB-W19-N1	2021-BQZBSD-W23	Wetland	Tibet	2263_0	569	4666	2284950	0.5199	61.12	3.18	50	1	2	1	29	45.22	Medium	d__Bacteria;p__Chloroflexota;c__Anaerolineae;o__Anaerolineales;f__Anaerolineaceae;g__JAFGXF01;s__	classification based on placement in class-level tree
202104TB-W19-N1_bin.22.purify*	202104TB-W19-N1	2021-BQZBSD-W23	Wetland	Tibet	384_5	816	2299	1744598	0.46383	57.65	9.22	23.33	2	3	5	31	11.55	Medium	d__Bacteria;p__Desulfobacterota_G;c__Syntrophorhabdia;o__Syntrophorhabdales;f__Syntrophorhabdaceae;g__PNOF01;s__	classification based on placement in class-level tree	backbone tree has incongruent class classification;Genome has more than 11.7% of markers with multiple hits
202104TB-W19-N1_bin.23.purify*	202104TB-W19-N1	2021-BQZBSD-W23	Wetland	Tibet	1283_4	478	2473	1191617	0.48412	50.68	2.42	25	0	0	0	6	38.58	Medium	d__Bacteria;p__Desulfobacterota;c__Syntrophia;o__Syntrophales;f__Smithellaceae;g__UBA8904;s__	classification based on placement in class-level tree	Genome not assigned to closest species as it falls outside its pre-defined ANI radius
202104TB-W19-N1_bin.25.purify*	202104TB-W19-N1	2021-BQZBSD-W23	Wetland	Tibet	3414_8	668	2332	1583338	0.66302	65.19	1.9	40	0	0	0	16	55.69	Medium	d__Bacteria;p__Acidobacteriota;c__Aminicenantia;o__Aminicenantales;f__RBG-16-66-30;g__RBG-16-66-30;s__	classification based on placement in class-level tree	Genome not assigned to closest species as it falls outside its pre-defined ANI radius
202104TB-W19-N1_bin.31.purify*	202104TB-W19-N1	2021-BQZBSD-W23	Wetland	Tibet	3352_1	712	2852	1938263	0.66618	75.3	4.68	50	0	1	0	17	51.9	Medium	d__Bacteria;p__Acidobacteriota;c__Thermoanaerobaculia;o__Gp7-AA8;f__Gp7-AA8;g__;s__	classification based on placement in class-level tree
202104TB-W19-N1_bin.40.purify	202104TB-W19-N1	2021-BQZBSD-W23	Wetland	Tibet	4213_1	739	4381	2880025	0.45129	74.73	2.55	36.36	0	0	0	23	61.98	Medium	d__Bacteria;p__Bacteroidota;c__Bacteroidia;o__Chitinophagales;f__Chitinophagaceae;g__SXYR01;s__	classification based on placement in class-level tree	Genome not assigned to closest species as it falls outside its pre-defined ANI radius
202104TB-W19-N1_bin.41.purify*	202104TB-W19-N1	2021-BQZBSD-W23	Wetland	Tibet	3516_10	838	2331	1995826	0.54854	50.77	2.42	60	0	0	0	16	38.67	Medium	d__Bacteria;p__Myxococcota;c__Polyangia;o__Fen-1088;f__Fen-1088;g__;s__	classification based on placement in class-level tree
202104TB-W19-N1_bin.5.purify	202104TB-W19-N1	2021-BQZBSD-W23	Wetland	Tibet	2241_5	553	6706	2870685	0.59928	88.71	5.31	64.29	0	1	0	34	62.16	Medium	d__Bacteria;p__Desulfobacterota;c__Syntrophia;o__Syntrophales;f__UBA4778;g__UBA2192;s__	classification based on placement in class-level tree	Genome not assigned to closest species as it falls outside its pre-defined ANI radius
202104TB-W20-N1_bin.1.purify*	202104TB-W20-N1	2021-BQZB-W1	River	Tibet	1901_0	267	9315	1748859	0.41233	53.06	0	0	0	0	0	20	53.06	Medium	d__Bacteria;p__Bacteroidota;c__Bacteroidia;o__Bacteroidales;f__UBA1402;g__UBA8389;s__	classification based on placement in class-level tree
202104TB-W20-N1_bin.10.purify*	202104TB-W20-N1	2021-BQZB-W1	River	Tibet	2762_0	626	4250	2271172	0.69622	82.15	3.46	50	0	0	0	24	64.85	Medium	d__Bacteria;p__Pseudomonadota;c__Gammaproteobacteria;o__Xanthomonadales;f__Xanthomonadaceae;g__JACMKK01;s__	classification based on placement in class-level tree	Genome not assigned to closest species as it falls outside its pre-defined ANI radius
202104TB-W20-N1_bin.11.purify*	202104TB-W20-N1	2021-BQZB-W1	River	Tibet	1902_0	268	18026	3129234	0.42505	93.26	4.48	50	1	1	0	44	70.86	Medium	d__Bacteria;p__Bacteroidota;c__Bacteroidia;o__Bacteroidales;f__UBA1402;g__UBA8389;s__	classification based on placement in class-level tree
202104TB-W20-N1_bin.17.purify*	202104TB-W20-N1	2021-BQZB-W1	River	Tibet	573_1	473	2272	1079403	0.33998	50.86	6.9	0	0	0	0	6	16.36	Medium	d__Bacteria;p__Bacillota;c__Bacilli;o__Erysipelotrichales;f__Erysipelotrichaceae;g__UBA2212;s__	classification based on placement in class-level tree	Genome not assigned to closest species as it falls outside its pre-defined ANI radius
202104TB-W20-N1_bin.18.purify*	202104TB-W20-N1	2021-BQZB-W1	River	Tibet	84_0	582	2710	1571082	0.51275	61.69	2.72	50	0	0	0	22	48.09	Medium	d__Bacteria;p__Bacillota_C;c__Negativicutes;o__UBA1444;f__UBA1444;g__UBA1444;s__	classification based on placement in class-level tree
202104TB-W20-N1_bin.21.purify*	202104TB-W20-N1	2021-BQZB-W1	River	Tibet	4259_0	732	7008	3814397	0.4228	85.16	1.35	83.33	1	0	1	33	78.41	Medium	d__Bacteria;p__Bacteroidota;c__Bacteroidia;o__Chitinophagales;f__Chitinophagaceae;g__Ferruginibacter;s__	classification based on placement in class-level tree
202104TB-W20-N1_bin.22.purify*	202104TB-W20-N1	2021-BQZB-W1	River	Tibet	223_0	135	4513	519642	0.46398	61.09	2.31	66.67	0	0	0	24	49.54	Medium	d__Bacteria;p__Patescibacteria;c__CPR2;o__UBA1875;f__CAIMLA01;g__;s__	classification based on placement in class-level tree
202104TB-W20-N1_bin.24.purify*	202104TB-W20-N1	2021-BQZB-W1	River	Tibet	4676_1	377	3386	1037833	0.22976	63.56	1.67	0	1	0	0	14	55.21	Medium	d__Bacteria;p__Patescibacteria;c__JAEDAM01;o__BD1-5;f__;g__;s__	classification based on placement in class-level tree
202104TB-W20-N1_bin.27.purify	202104TB-W20-N1	2021-BQZB-W1	River	Tibet	1790_1	350	6808	1880168	0.40966	77.51	3.02	87.5	0	2	1	31	62.41	Medium	d__Bacteria;p__Bacteroidota;c__Bacteroidia;o__Bacteroidales;f__UBA932;g__Bact-08;s__	classification based on placement in class-level tree	Genome not assigned to closest species as it falls outside its pre-defined ANI radius
202104TB-W20-N1_bin.29.purify*	202104TB-W20-N1	2021-BQZB-W1	River	Tibet	1963_0	429	9678	2905630	0.40789	75.63	5.22	37.5	1	1	0	31	49.53	Medium	d__Bacteria;p__Bacteroidota;c__Bacteroidia;o__Bacteroidales;f__Lentimicrobiaceae;g__Lentimicrobium;s__	classification based on placement in class-level tree
202104TB-W20-N1_bin.3.purify*	202104TB-W20-N1	2021-BQZB-W1	River	Tibet	3749_4	1173	2760	3144106	0.46654	58.8	1.71	88.89	0	0	0	23	50.25	Medium	d__Bacteria;p__Cyanobacteriota;c__Cyanobacteriia;o__Cyanobacteriales;f__Microcoleaceae;g__Microcoleus;s__	classification based on placement in class-level tree	Genome not assigned to closest species as it falls outside its pre-defined ANI radius
202104TB-W20-N1_bin.4.purify*	202104TB-W20-N1	2021-BQZB-W1	River	Tibet	2868_0	1054	1869	1903586	0.60849	56.31	3.11	0	0	1	1	32	40.76	Medium	d__Bacteria;p__Actinomycetota;c__Actinomycetia;o__Propionibacteriales;f__Propionibacteriaceae;g__Propionicimonas;s__	classification based on placement in class-level tree	Genome not assigned to closest species as it falls outside its pre-defined ANI radius
202104TB-W20-N1_bin.8.purify*	202104TB-W20-N1	2021-BQZB-W1	River	Tibet	4661_0	519	4323	1984781	0.36172	82.04	5.8	85.71	1	0	1	30	53.04	Medium	d__Bacteria;p__Campylobacterota;c__Campylobacteria;o__Campylobacterales;f__Sulfurospirillaceae;g__Sulfurospirillum;s__	classification based on placement in class-level tree
202104TB-W20-N1_bin.9.purify*	202104TB-W20-N1	2021-BQZB-W1	River	Tibet	2967_0	1139	2380	2750709	0.68337	54.69	1.31	50	0	0	0	19	48.14	Medium	d__Bacteria;p__Actinomycetota;c__Acidimicrobiia;o__Acidimicrobiales;f__Ilumatobacteraceae;g__;s__	classification based on placement in class-level tree
202104TB-W22-N1_bin.10.purify*	202104TB-W22-N1	2021-BQZB-W2	River	Tibet	716_0	446	2722	1171393	0.43248	55.94	3.33	26.67	0	0	0	19	39.29	Medium	d__Bacteria;p__Pseudomonadota;c__Gammaproteobacteria;o__Burkholderiales;f__Methylophilaceae;g__Methylotenera_A;s__	classification based on placement in class-level tree	Genome not assigned to closest species as it falls outside its pre-defined ANI radius
202104TB-W22-N1_bin.16.purify*	202104TB-W22-N1	2021-BQZB-W2	River	Tibet	279_0	544	5359	2447481	0.43977	89.44	3.16	100	0	0	0	29	73.64	Medium	d__Archaea;p__Halobacteriota;c__Methanosarcinia;o__Methanosarcinales;f__Methanosarcinaceae;g__Methanosarcina;s__		Genome not assigned to closest species as it falls outside its pre-defined ANI radius
202104TB-W22-N1_bin.23.purify*	202104TB-W22-N1	2021-BQZB-W2	River	Tibet	587_1	369	4623	1483634	0.46419	85.85	3.34	100	0	1	0	41	69.15	Medium	d__Bacteria;p__Bacillota;c__Bacilli;o__Erysipelotrichales;f__Erysipelotrichaceae;g__UBA2212;s__	classification based on placement in class-level tree
202104TB-W22-N1_bin.3.purify	202104TB-W22-N1	2021-BQZB-W2	River	Tibet	998_1	550	3847	1890727	0.48204	64.09	3.45	100	1	1	0	26	46.84	Medium	d__Bacteria;p__Pseudomonadota;c__Gammaproteobacteria;o__Xanthomonadales;f__Xanthomonadaceae;g__Arenimonas;s__	classification based on placement in class-level tree
202104TB-W22-N1_bin.32.purify	202104TB-W22-N1	2021-BQZB-W2	River	Tibet	4348_1	287	15438	3290112	0.35007	75.3	3.18	52.94	0	0	0	23	59.4	Medium	d__Bacteria;p__Bacteroidota;c__Bacteroidia;o__Cytophagales;f__Spirosomaceae;g__;s__	classification based on placement in class-level tree
202104TB-W22-N1_bin.36.purify*	202104TB-W22-N1	2021-BQZB-W2	River	Tibet	1741_0	696	3475	2188851	0.56421	51.32	3.45	0	0	1	0	19	34.07	Medium	d__Bacteria;p__Verrucomicrobiota;c__Verrucomicrobiae;o__Verrucomicrobiales;f__Akkermansiaceae;g__Luteolibacter;s__	classification based on placement in class-level tree	Genome not assigned to closest species as it falls outside its pre-defined ANI radius
202104TB-W22-N1_bin.4.purify	202104TB-W22-N1	2021-BQZB-W2	River	Tibet	2028_4	380	7745	2314913	0.56861	82.99	4.04	91.3	0	0	0	34	62.79	Medium	d__Bacteria;p__Pseudomonadota;c__Alphaproteobacteria;o__Sphingomonadales;f__Sphingomonadaceae;g__Sphingorhabdus_B;s__	classification based on placement in class-level tree	Genome not assigned to closest species as it falls outside its pre-defined ANI radius
202104TB-W22-N1_bin.41.purify	202104TB-W22-N1	2021-BQZB-W2	River	Tibet	582_3	364	4620	1477553	0.41757	76.73	6.22	15.38	0	0	0	18	45.63	Medium	d__Bacteria;p__Bacillota;c__Bacilli;o__Erysipelotrichales;f__Erysipelotrichaceae;g__UBA2227;s__	classification based on placement in class-level tree	Genome has more than 12.5% of markers with multiple hits;Genome not assigned to closest species as it falls outside its pre-defined ANI radius
202104TB-W22-N1_bin.5.purify	202104TB-W22-N1	2021-BQZB-W2	River	Tibet	590_1	225	5622	1041448	0.48682	65.16	2.83	75	2	0	1	11	51.01	Medium	d__Bacteria;p__Bacillota;c__Bacilli;o__Erysipelotrichales;f__Erysipelotrichaceae;g__GWE2-51-13;s__	classification based on placement in class-level tree
202104TB-W24-N1_bin.1.purify	202104TB-W24-N1	2021-BQZBHK-W1	River	Tibet	3970_2	580	8871	3723928	0.40435	83.14	8.17	8.33	2	2	1	29	42.29	Medium	d__Bacteria;p__Bacteroidota;c__Bacteroidia;o__Chitinophagales;f__Saprospiraceae;g__SLDF01;s__	classification based on placement in class-level tree
202104TB-W24-N1_bin.10.purify	202104TB-W24-N1	2021-BQZBHK-W1	River	Tibet	2390_5	587	7245	3091261	0.68689	95.6	4.46	40	0	0	0	31	73.3	Medium	d__Bacteria;p__Gemmatimonadota;c__Gemmatimonadetes;o__Gemmatimonadales;f__GWC2-71-9;g__;s__	classification based on placement in class-level tree
202104TB-W24-N1_bin.100.purify	202104TB-W24-N1	2021-BQZBHK-W1	River	Tibet	111_1	78	9718	532619	0.41513	64.53	0	0	1	1	1	27	64.53	Medium	d__Bacteria;p__Patescibacteria;c__CPR2;o__UBA1875;f__UBA1875;g__;s__	classification based on placement in class-level tree
202104TB-W24-N1_bin.101.purify	202104TB-W24-N1	2021-BQZBHK-W1	River	Tibet	1999_1	301	11626	2382616	0.61902	81.5	3.54	20	1	0	1	30	63.8	Medium	d__Bacteria;p__Pseudomonadota;c__Alphaproteobacteria;o__Sphingomonadales;f__Sphingomonadaceae;g__Erythrobacter;s__	classification based on placement in class-level tree	Genome not assigned to closest species as it falls outside its pre-defined ANI radius
202104TB-W24-N1_bin.102.purify	202104TB-W24-N1	2021-BQZBHK-W1	River	Tibet	1586_6	577	3070	1708243	0.54803	66.23	2.68	50	0	0	0	19	52.83	Medium	d__Bacteria;p__Desulfobacterota;c__Desulfobacteria;o__Desulfobacterales;f__Desulfosalsimonadaceae;g__SURF-33;s__	classification based on placement in class-level tree	Genome not assigned to closest species as it falls outside its pre-defined ANI radius
202104TB-W24-N1_bin.104.purify	202104TB-W24-N1	2021-BQZBHK-W1	River	Tibet	1031_1	1965	3843	6969357	0.52785	65.15	1.18	40	0	1	0	41	59.25	Medium	d__Bacteria;p__Planctomycetota;c__Planctomycetia;o__Pirellulales;f__Pirellulaceae;g__Aureliella;s__	classification based on placement in class-level tree
202104TB-W24-N1_bin.105.purify*	202104TB-W24-N1	2021-BQZBHK-W1	River	Tibet	3550_4	225	4020	835744	0.45475	57.34	2.41	12.5	0	1	0	15	45.29	Medium	d__Bacteria;p__SLNR01;c__SLNR01;o__SLNR01;f__SLNR01;g__;s__	classification based on placement in class-level tree
202104TB-W24-N1_bin.11.purify	202104TB-W24-N1	2021-BQZBHK-W1	River	Tibet	2059_2	645	2941	1828991	0.5994	61.81	2.4	11.11	0	0	0	21	49.81	Medium	d__Bacteria;p__Pseudomonadota;c__Alphaproteobacteria;o__Rhodobacterales;f__Rhodobacteraceae;g__G020447305;s__	classification based on placement in class-level tree	Genome not assigned to closest species as it falls outside its pre-defined ANI radius
202104TB-W24-N1_bin.110.purify	202104TB-W24-N1	2021-BQZBHK-W1	River	Tibet	3012_1	445	10268	3272874	0.71751	85.9	2.14	0	0	1	0	38	75.2	Medium	d__Bacteria;p__Actinomycetota;c__Acidimicrobiia;o__Acidimicrobiales;f__JACDCH01;g__VFJN01;s__	classification based on placement in class-level tree
202104TB-W24-N1_bin.111.purify	202104TB-W24-N1	2021-BQZBHK-W1	River	Tibet	1465_1	314	12907	2762955	0.61852	87.6	4.08	25	0	0	0	36	67.2	Medium	d__Bacteria;p__Verrucomicrobiota;c__Kiritimatiellia;o__SLOV01;f__SLOV01;g__SLOV01;s__	classification based on placement in class-level tree
202104TB-W24-N1_bin.112.purify	202104TB-W24-N1	2021-BQZBHK-W1	River	Tibet	1596_1	251	19656	3032987	0.59085	84.19	3.87	16.67	1	0	1	30	64.84	Medium	d__Bacteria;p__Desulfobacterota;c__Desulfobacteria;o__Desulfobacterales;f__Desulfosarcinaceae;g__Desulfosarcina;s__	classification based on placement in class-level tree
202104TB-W24-N1_bin.115.purify	202104TB-W24-N1	2021-BQZBHK-W1	River	Tibet	1893_1	1675	3246	5030102	0.55783	50	1.72	100	0	0	0	20	41.4	Medium	d__Bacteria;p__Bacteroidota;c__Bacteroidia;o__J057;f__J057;g__;s__	classification based on placement in class-level tree
202104TB-W24-N1_bin.117.purify	202104TB-W24-N1	2021-BQZBHK-W1	River	Tibet	857_1	258	18557	3066073	0.54427	93.1	2.13	66.67	0	1	0	32	82.45	Medium	d__Bacteria;p__Bacteroidota;c__Bacteroidia;o__Chitinophagales;f__BACL12;g__WGOA01;s__	classification based on placement in class-level tree
202104TB-W24-N1_bin.118.purify	202104TB-W24-N1	2021-BQZBHK-W1	River	Tibet	3073_1	177	25758	2423536	0.68706	92.93	1.09	100	1	0	0	40	87.48	Medium	d__Bacteria;p__Cyanobacteriota;c__Cyanobacteriia;o__PCC-6307;f__Cyanobiaceae;g__NIES-981;s__NIES-981 sp024346355	topological placement and ANI have congruent species assignments
202104TB-W24-N1_bin.12.purify	202104TB-W24-N1	2021-BQZBHK-W1	River	Tibet	3569_1	200	22411	2666946	0.49546	91.96	0.23	0	2	1	0	31	90.81	Medium	d__Bacteria;p__Bacillota_A;c__Clostridia;o__Peptostreptococcales;f__Tindalliaceae;g__JAABSW01;s__	classification based on placement in class-level tree
202104TB-W24-N1_bin.120.purify*	202104TB-W24-N1	2021-BQZBHK-W1	River	Tibet	4103_1	191	28238	2814254	0.36142	89.49	3.23	55	0	0	0	29	73.34	Medium	d__Bacteria;p__Bacteroidota;c__Bacteroidia;o__Flavobacteriales;f__Flavobacteriaceae;g__Winogradskyella;s__	classification based on placement in class-level tree
202104TB-W24-N1_bin.121.purify*	202104TB-W24-N1	2021-BQZBHK-W1	River	Tibet	2130_2	703	3552	2281617	0.68389	68.42	1.72	0	0	0	0	13	59.82	Medium	d__Bacteria;p__Pseudomonadota;c__Alphaproteobacteria;o__Rhodobacterales;f__Rhodobacteraceae;g__Pararhodobacter;s__	classification based on placement in class-level tree	Genome not assigned to closest species as it falls outside its pre-defined ANI radius
202104TB-W24-N1_bin.123.purify	202104TB-W24-N1	2021-BQZBHK-W1	River	Tibet	2517_1	525	5223	2251555	0.66321	53.21	1.72	100	0	1	0	24	44.61	Medium	d__Bacteria;p__Pseudomonadota;c__Gammaproteobacteria;o__Ectothiorhodospirales;f__Thioalkalivibrionaceae;g__Thioalkalivibrio_B;s__	classification based on placement in class-level tree	Genome not assigned to closest species as it falls outside its pre-defined ANI radius
202104TB-W24-N1_bin.126.purify	202104TB-W24-N1	2021-BQZBHK-W1	River	Tibet	1442_1	786	2599	1993346	0.59934	55.71	1.07	0	0	0	0	17	50.36	Medium	d__Bacteria;p__Spirochaetota;c__Spirochaetia;o__DSM-27196;f__PXBQ01;g__PXBQ01;s__	classification based on placement in class-level tree
202104TB-W24-N1_bin.127.purify*	202104TB-W24-N1	2021-BQZBHK-W1	River	Tibet	859_1	190	34311	4070177	0.50525	95.31	0.27	0	0	0	0	37	93.96	Medium	d__Bacteria;p__Cyanobacteriota;c__Cyanobacteriia;o__Phormidesmiales;f__Phormidesmiaceae;g__Phormidesmis;s__	classification based on placement in class-level tree	Genome not assigned to closest species as it falls outside its pre-defined ANI radius
202104TB-W24-N1_bin.128.purify	202104TB-W24-N1	2021-BQZBHK-W1	River	Tibet	778_3	488	17416	5578913	0.42837	91.34	3.22	25	2	0	2	28	75.24	Medium	d__Bacteria;p__Bacteroidota;c__Bacteroidia;o__Chitinophagales;f__Saprospiraceae;g__JABDMH01;s__	classification based on placement in class-level tree
202104TB-W24-N1_bin.130.purify*	202104TB-W24-N1	2021-BQZBHK-W1	River	Tibet	1128_2	1033	3111	3029011	0.56634	55.34	0	0	0	1	0	14	55.34	Medium	d__Bacteria;p__Chloroflexota;c__Anaerolineae;o__Caldilineales;f__Caldilineaceae;g__;s__	classification based on placement in class-level tree
202104TB-W24-N1_bin.131.purify*	202104TB-W24-N1	2021-BQZBHK-W1	River	Tibet	3068_1	744	8909	4880556	0.58146	92.32	4.44	63.64	2	0	1	36	70.12	Medium	d__Bacteria;p__Cyanobacteriota;c__Cyanobacteriia;o__Phormidesmiales;f__Phormidesmiaceae;g__Nodosilinea;s__	classification based on placement in class-level tree	Genome has more than 10.0% of markers with multiple hits;Genome not assigned to closest species as it falls outside its pre-defined ANI radius
202104TB-W24-N1_bin.132.purify	202104TB-W24-N1	2021-BQZBHK-W1	River	Tibet	4144_1	284	17617	3152323	0.38716	93.69	0.74	50	0	2	0	35	89.99	Medium	d__Bacteria;p__Bacteroidota;c__Bacteroidia;o__Chitinophagales;f__Saprospiraceae;g__JADJGA01;s__	classification based on placement in class-level tree
202104TB-W24-N1_bin.133.purify	202104TB-W24-N1	2021-BQZBHK-W1	River	Tibet	1609_2	493	10334	3498187	0.57445	95.93	3.9	87.5	1	1	0	27	76.43	Medium	d__Bacteria;p__Desulfobacterota;c__Desulfobulbia;o__Desulfobulbales;f__Desulfocapsaceae;g__Desulforhopalus;s__	classification based on placement in class-level tree
202104TB-W24-N1_bin.134.purify	202104TB-W24-N1	2021-BQZBHK-W1	River	Tibet	2116_1	655	3151	1925841	0.58709	60.05	1.73	57.14	0	0	0	23	51.4	Medium	d__Bacteria;p__Pseudomonadota;c__Alphaproteobacteria;o__Rhodobacterales;f__Rhodobacteraceae;g__Yoonia;s__	classification based on placement in class-level tree	Genome not assigned to closest species as it falls outside its pre-defined ANI radius
202104TB-W24-N1_bin.135.purify	202104TB-W24-N1	2021-BQZBHK-W1	River	Tibet	820_1	1073	5295	3979348	0.54783	92.32	7.91	36.36	1	0	1	43	52.77	Medium	d__Bacteria;p__Chloroflexota;c__Anaerolineae;o__Anaerolineales;f__;g__;s__	classification based on placement in class-level tree
202104TB-W24-N1_bin.136.purify*	202104TB-W24-N1	2021-BQZBHK-W1	River	Tibet	464_3	1938	1715	3290156	0.53614	57.01	8.57	20	1	0	0	15	14.16	Medium	d__Bacteria;p__Chloroflexota;c__Anaerolineae;o__Anaerolineales;f__Anaerolineaceae;g__Brevefilum;s__	classification based on placement in class-level tree	Genome has more than 15.0% of markers with multiple hits
202104TB-W24-N1_bin.139.purify	202104TB-W24-N1	2021-BQZBHK-W1	River	Tibet	3077_1	656	2504	1647136	0.68491	54.37	1.04	60	1	0	1	18	49.17	Medium	d__Bacteria;p__Cyanobacteriota;c__Cyanobacteriia;o__PCC-6307;f__Cyanobiaceae;g__Cyanobium;s__	classification based on placement in class-level tree	Genome not assigned to closest species as it falls outside its pre-defined ANI radius
202104TB-W24-N1_bin.141.purify	202104TB-W24-N1	2021-BQZBHK-W1	River	Tibet	554_2	175	15673	1425620	0.35664	99.88	3.03	60	0	0	0	21	84.73	Medium	d__Bacteria;p__Bacillota;c__Bacilli;o__Acholeplasmatales;f__Acholeplasmataceae;g__;s__	classification based on placement in class-level tree
202104TB-W24-N1_bin.143.purify	202104TB-W24-N1	2021-BQZBHK-W1	River	Tibet	1197_1	791	7746	4665433	0.57962	88.33	4.55	40	2	1	2	42	65.58	Medium	d__Bacteria;p__Chloroflexota;c__Anaerolineae;o__Promineofilales;f__Promineofilaceae;g__;s__	classification based on placement in class-level tree
202104TB-W24-N1_bin.144.purify	202104TB-W24-N1	2021-BQZBHK-W1	River	Tibet	3680_2	1355	2249	2800110	0.51249	63.22	5.66	7.69	0	1	0	33	34.92	Medium	d__Bacteria;p__Acidobacteriota;c__Blastocatellia;o__Pyrinomonadales;f__Pyrinomonadaceae;g__OLB17;s__	classification based on placement in class-level tree
202104TB-W24-N1_bin.146.purify*	202104TB-W24-N1	2021-BQZBHK-W1	River	Tibet	3332_3	1709	2278	3532828	0.55275	70.17	6.47	0	1	0	1	21	37.82	Medium	d__Bacteria;p__Bacteroidota;c__SZUA-365;o__SZUA-365;f__SZUA-365;g__;s__	classification based on placement in class-level tree
202104TB-W24-N1_bin.147.purify	202104TB-W24-N1	2021-BQZBHK-W1	River	Tibet	3618_1	694	3896	2496165	0.40888	68.9	3.57	14.29	0	0	0	16	51.05	Medium	d__Bacteria;p__Bacteroidota;c__Bacteroidia;o__Bacteroidales;f__Tenuifilaceae;g__Perlabentimonas;s__	classification based on placement in class-level tree
202104TB-W24-N1_bin.148.purify	202104TB-W24-N1	2021-BQZBHK-W1	River	Tibet	3594_1	384	7466	2346383	0.50257	90.78	4.1	66.67	0	1	0	25	70.28	Medium	d__Bacteria;p__Bacillota_D;c__Dethiobacteria;o__PWVN01;f__PWVN01;g__;s__	classification based on placement in class-level tree
202104TB-W24-N1_bin.15.purify	202104TB-W24-N1	2021-BQZBHK-W1	River	Tibet	3579_2	290	6179	1486924	0.46625	62.64	4.24	40	0	0	0	19	41.44	Medium	d__Bacteria;p__Bacillota_D;c__Dethiobacteria;o__DTU022;f__DTU022;g__;s__	classification based on placement in class-level tree
202104TB-W24-N1_bin.150.purify	202104TB-W24-N1	2021-BQZBHK-W1	River	Tibet	2142_1	571	5715	2616922	0.6515	55.64	2.59	50	0	1	0	18	42.69	Medium	d__Bacteria;p__Pseudomonadota;c__Alphaproteobacteria;o__Rhodobacterales;f__Rhodobacteraceae;g__Meridianimarinicoccus;s__	classification based on placement in class-level tree	Genome not assigned to closest species as it falls outside its pre-defined ANI radius
202104TB-W24-N1_bin.151.purify	202104TB-W24-N1	2021-BQZBHK-W1	River	Tibet	2228_1	784	5936	3762451	0.64336	82.07	4.27	0	0	0	0	29	60.72	Medium	d__Bacteria;p__Actinomycetota;c__Acidimicrobiia;o__Acidimicrobiales;f__UBA10347;g__UBA10347;s__	classification based on placement in class-level tree
202104TB-W24-N1_bin.152.purify	202104TB-W24-N1	2021-BQZBHK-W1	River	Tibet	2531_1	572	6437	2989517	0.56336	79.89	4.69	10	0	0	0	27	56.44	Medium	d__Bacteria;p__Pseudomonadota;c__Gammaproteobacteria;o__JAHJQQ01;f__JAHJQQ01;g__JAHJQQ01;s__	classification based on placement in class-level tree	Genome not assigned to closest species as it falls outside its pre-defined ANI radius
202104TB-W24-N1_bin.153.purify	202104TB-W24-N1	2021-BQZBHK-W1	River	Tibet	2145_1	286	13650	2732494	0.64885	64.94	3.2	33.33	0	1	0	30	48.94	Medium	d__Bacteria;p__Pseudomonadota;c__Alphaproteobacteria;o__Rhodobacterales;f__Rhodobacteraceae;g__JABSSC01;s__	classification based on placement in class-level tree
202104TB-W24-N1_bin.156.purify	202104TB-W24-N1	2021-BQZBHK-W1	River	Tibet	3269_5	812	8549	5190909	0.63549	93.36	7.39	31.58	2	1	2	57	56.41	Medium	d__Bacteria;p__Verrucomicrobiota;c__Verrucomicrobiae;o__Pedosphaerales;f__JAHDYP01;g__JAHDYP01;s__	classification based on placement in class-level tree
202104TB-W24-N1_bin.157.purify	202104TB-W24-N1	2021-BQZBHK-W1	River	Tibet	2801_1	145	40071	2813567	0.67149	92.35	3.03	26.67	1	1	1	35	77.2	High	d__Bacteria;p__Pseudomonadota;c__Gammaproteobacteria;o__XN24;f__XN24;g__XN24;s__	classification based on placement in class-level tree	Genome not assigned to closest species as it falls outside its pre-defined ANI radius
202104TB-W24-N1_bin.158.purify	202104TB-W24-N1	2021-BQZBHK-W1	River	Tibet	2233_2	508	14130	5008508	0.5908	94.03	0.75	50	0	0	0	25	90.28	Medium	d__Bacteria;p__Bacteroidota;c__Bacteroidia;o__Chitinophagales;f__Saprospiraceae;g__;s__	classification based on placement in class-level tree
202104TB-W24-N1_bin.159.purify	202104TB-W24-N1	2021-BQZBHK-W1	River	Tibet	2506_1	555	8238	3489306	0.63302	88.45	6.18	71.43	1	2	0	29	57.55	Medium	d__Bacteria;p__Pseudomonadota;c__Gammaproteobacteria;o__Burkholderiales;f__SG8-40;g__;s__	classification based on placement in class-level tree
202104TB-W24-N1_bin.16.purify*	202104TB-W24-N1	2021-BQZBHK-W1	River	Tibet	2154_1	109	54485	2969103	0.64292	92.68	0.67	0	0	0	0	34	89.33	Medium	d__Bacteria;p__Pseudomonadota;c__Alphaproteobacteria;o__Caulobacterales;f__Hyphomonadaceae;g__Hyphomonas;s__	classification based on placement in class-level tree	Genome not assigned to closest species as it falls outside its pre-defined ANI radius
202104TB-W24-N1_bin.160.purify	202104TB-W24-N1	2021-BQZBHK-W1	River	Tibet	1876_2	301	24569	4329631	0.70679	93.98	2.74	50	1	1	1	45	80.28	High	d__Bacteria;p__Myxococcota_A;c__UBA9160;o__UBA9160;f__PR03;g__CAADGG01;s__	classification based on placement in class-level tree	Genome not assigned to closest species as it falls outside its pre-defined ANI radius
202104TB-W24-N1_bin.161.purify	202104TB-W24-N1	2021-BQZBHK-W1	River	Tibet	1923_3	736	8478	4069455	0.69467	89.56	8.24	75	1	0	0	43	48.36	Medium	d__Bacteria;p__Gemmatimonadota;c__Gemmatimonadetes;o__Longimicrobiales;f__UBA6960;g__SKNW01;s__SKNW01 sp007120305	topological placement and ANI have congruent species assignments
202104TB-W24-N1_bin.163.purify*	202104TB-W24-N1	2021-BQZBHK-W1	River	Tibet	3349_1	711	2289	1642218	0.6427	51.94	2.14	0	0	0	0	10	41.24	Medium	d__Bacteria;p__Acidobacteriota;c__Thermoanaerobaculia;o__Gp7-AA8;f__;g__;s__	classification based on placement in class-level tree
202104TB-W24-N1_bin.166.purify	202104TB-W24-N1	2021-BQZBHK-W1	River	Tibet	4043_1	1469	1949	2770122	0.46748	56.9	8.57	13.33	0	0	0	16	14.05	Medium	d__Bacteria;p__Bacteroidota;c__Bacteroidia;o__Chitinophagales;f__Saprospiraceae;g__JAGNXB01;s__	classification based on placement in class-level tree
202104TB-W24-N1_bin.167.purify	202104TB-W24-N1	2021-BQZBHK-W1	River	Tibet	4096_2	340	8226	2024462	0.36585	74.91	3.5	43.75	2	0	1	21	57.41	Medium	d__Bacteria;p__Bacteroidota;c__Bacteroidia;o__Flavobacteriales;f__Flavobacteriaceae;g__Planktosalinus;s__	classification based on placement in class-level tree	Genome not assigned to closest species as it falls outside its pre-defined ANI radius
202104TB-W24-N1_bin.169.purify	202104TB-W24-N1	2021-BQZBHK-W1	River	Tibet	4141_1	521	5539	2469607	0.35166	61.64	3.47	12.5	0	1	0	17	44.29	Medium	d__Bacteria;p__Bacteroidota;c__Bacteroidia;o__Chitinophagales;f__Saprospiraceae;g__OLB9;s__	classification based on placement in class-level tree
202104TB-W24-N1_bin.17.purify	202104TB-W24-N1	2021-BQZBHK-W1	River	Tibet	3969_1	458	7374	2637263	0.41753	86.11	2.8	66.67	0	0	0	29	72.11	Medium	d__Bacteria;p__Bacteroidota;c__Bacteroidia;o__Bacteroidales;f__UBA7960;g__;s__	classification based on placement in class-level tree
202104TB-W24-N1_bin.171.purify	202104TB-W24-N1	2021-BQZBHK-W1	River	Tibet	2269_1	243	25419	3712386	0.59264	89.82	4.73	10.34	1	1	1	42	66.17	Medium	d__Bacteria;p__Pseudomonadota;c__Gammaproteobacteria;o__Woeseiales;f__Woeseiaceae;g__;s__	classification based on placement in class-level tree
202104TB-W24-N1_bin.172.purify*	202104TB-W24-N1	2021-BQZBHK-W1	River	Tibet	2156_0	376	6591	1966814	0.6473	67.27	1.68	50	0	0	0	17	58.87	Medium	d__Bacteria;p__Pseudomonadota;c__Alphaproteobacteria;o__Caulobacterales;f__Hyphomonadaceae;g__Hyphomonas;s__	classification based on placement in class-level tree	Genome not assigned to closest species as it falls outside its pre-defined ANI radius
202104TB-W24-N1_bin.173.purify	202104TB-W24-N1	2021-BQZBHK-W1	River	Tibet	1808_1	1028	3383	3206627	0.62741	62.31	2.26	25	0	0	0	22	51.01	Medium	d__Bacteria;p__Bacteroidota;c__Rhodothermia;o__Rhodothermales;f__JAHQVL01;g__;s__	classification based on placement in class-level tree
202104TB-W24-N1_bin.178.purify*	202104TB-W24-N1	2021-BQZBHK-W1	River	Tibet	3250_4	367	12030	2979677	0.63281	87.99	2.98	73.33	0	0	0	36	73.09	Medium	d__Bacteria;p__Pseudomonadota;c__Gammaproteobacteria;o__Competibacterales;f__Competibacteraceae;g__REEE01;s__	classification based on placement in class-level tree	Genome not assigned to closest species as it falls outside its pre-defined ANI radius
202104TB-W24-N1_bin.179.purify	202104TB-W24-N1	2021-BQZBHK-W1	River	Tibet	2604_1	755	5867	3576151	0.70954	81.7	7.35	45.16	0	0	0	33	44.95	Medium	d__Bacteria;p__Pseudomonadota;c__Gammaproteobacteria;o__Burkholderiales;f__Burkholderiaceae_B;g__Rubrivivax;s__	classification based on placement in class-level tree	Genome not assigned to closest species as it falls outside its pre-defined ANI radius
202104TB-W24-N1_bin.180.purify	202104TB-W24-N1	2021-BQZBHK-W1	River	Tibet	1199_1	344	21682	4112852	0.57583	63.94	8.18	0	0	1	0	37	23.04	Medium	d__Bacteria;p__Chloroflexota;c__Anaerolineae;o__Promineofilales;f__Promineofilaceae;g__SLGK01;s__	classification based on placement in class-level tree	Genome not assigned to closest species as it falls outside its pre-defined ANI radius
202104TB-W24-N1_bin.182.purify	202104TB-W24-N1	2021-BQZBHK-W1	River	Tibet	3982_1	300	15616	3150687	0.46069	87.8	4.05	58.33	0	0	0	34	67.55	Medium	d__Bacteria;p__Bacteroidota;c__Bacteroidia;o__Bacteroidales;f__GCA-2748055;g__M55B112;s__	classification based on placement in class-level tree
202104TB-W24-N1_bin.183.purify	202104TB-W24-N1	2021-BQZBHK-W1	River	Tibet	2047_1	173	39421	3350506	0.62343	96.3	3.02	6.25	0	0	0	40	81.2	Medium	d__Bacteria;p__Pseudomonadota;c__Alphaproteobacteria;o__Rhizobiales;f__Aestuariivirgaceae;g__Anderseniella;s__	classification based on placement in class-level tree	Genome not assigned to closest species as it falls outside its pre-defined ANI radius
202104TB-W24-N1_bin.186.purify*	202104TB-W24-N1	2021-BQZBHK-W1	River	Tibet	1173_0	1163	4395	4478437	0.65532	66.81	4.38	12.5	0	0	0	14	44.91	Medium	d__Bacteria;p__Acidobacteriota;c__Terriglobia;o__Bryobacterales;f__UBA6623;g__RI-231;s__	classification based on placement in class-level tree	Genome not assigned to closest species as it falls outside its pre-defined ANI radius
202104TB-W24-N1_bin.19.purify	202104TB-W24-N1	2021-BQZBHK-W1	River	Tibet	1132_2	625	4836	2695453	0.56886	68.51	6.36	50	0	0	0	29	36.71	Medium	d__Bacteria;p__Chloroflexota;c__Anaerolineae;o__Anaerolineales;f__EnvOPS12;g__UBA8950;s__	classification based on placement in class-level tree	Genome not assigned to closest species as it falls outside its pre-defined ANI radius
202104TB-W24-N1_bin.22.purify*	202104TB-W24-N1	2021-BQZBHK-W1	River	Tibet	2057_3	902	2844	2462692	0.5921	54.7	3.55	26.67	0	0	0	17	36.95	Medium	d__Bacteria;p__Pseudomonadota;c__Alphaproteobacteria;o__Rhodobacterales;f__Rhodobacteraceae;g__Roseovarius;s__	classification based on placement in class-level tree
202104TB-W24-N1_bin.24.purify	202104TB-W24-N1	2021-BQZBHK-W1	River	Tibet	2930_1	297	13707	2696637	0.65447	96.81	3.45	50	1	1	1	38	79.56	High	d__Bacteria;p__Actinomycetota;c__Acidimicrobiia;o__UBA5794;f__UBA5794;g__SZUA-442;s__	classification based on placement in class-level tree
202104TB-W24-N1_bin.25.purify	202104TB-W24-N1	2021-BQZBHK-W1	River	Tibet	1307_1	371	14182	3580574	0.63974	93.62	3.37	0	1	1	1	38	76.77	High	d__Bacteria;p__Chloroflexota;c__Dehalococcoidia;o__Tepidiformales;f__Tepidiformaceae;g__;s__	classification based on placement in class-level tree
202104TB-W24-N1_bin.27.purify	202104TB-W24-N1	2021-BQZBHK-W1	River	Tibet	584_2	370	3759	1289081	0.40649	77.64	6.11	18.75	1	0	0	16	47.09	Medium	d__Bacteria;p__Bacillota;c__Bacilli;o__Erysipelotrichales;f__Erysipelotrichaceae;g__UBA2227;s__	classification based on placement in class-level tree	Genome not assigned to closest species as it falls outside its pre-defined ANI radius
202104TB-W24-N1_bin.28.purify*	202104TB-W24-N1	2021-BQZBHK-W1	River	Tibet	4356_1	1165	2514	2893386	0.559	53.87	1.79	0	0	0	0	12	44.92	Medium	d__Bacteria;p__Planctomycetota;c__Planctomycetia;o__Pirellulales;f__Pirellulaceae;g__UBA6163;s__	classification based on placement in class-level tree	Genome not assigned to closest species as it falls outside its pre-defined ANI radius
202104TB-W24-N1_bin.3.purify*	202104TB-W24-N1	2021-BQZBHK-W1	River	Tibet	4166_1	675	8034	3993598	0.41598	88.75	4.78	50	0	0	0	26	64.85	Medium	d__Bacteria;p__Bacteroidota;c__Bacteroidia;o__Cytophagales;f__Cyclobacteriaceae;g__Algoriphagus;s__	classification based on placement in class-level tree	Genome not assigned to closest species as it falls outside its pre-defined ANI radius
202104TB-W24-N1_bin.30.purify	202104TB-W24-N1	2021-BQZBHK-W1	River	Tibet	2931_1	472	8536	2856219	0.69798	96.58	8.31	92.86	0	0	0	40	55.03	Medium	d__Bacteria;p__Actinomycetota;c__Acidimicrobiia;o__UBA5794;f__JAENVV01;g__JAHEFX01;s__	classification based on placement in class-level tree
202104TB-W24-N1_bin.31.purify*	202104TB-W24-N1	2021-BQZBHK-W1	River	Tibet	553_2	402	2687	1073647	0.34219	50.78	5.49	100	0	1	0	9	23.33	Medium	d__Bacteria;p__Bacillota;c__Bacilli;o__Acholeplasmatales;f__Acholeplasmataceae;g__;s__	classification based on placement in class-level tree
202104TB-W24-N1_bin.32.purify*	202104TB-W24-N1	2021-BQZBHK-W1	River	Tibet	843_1	619	6161	3170497	0.37325	83	2.15	23.08	1	0	0	32	72.25	Medium	d__Bacteria;p__Cyanobacteriota;c__Cyanobacteriia;o__Cyanobacteriales;f__JAABRE01;g__JAABRE01;s__	classification based on placement in class-level tree	Genome not assigned to closest species as it falls outside its pre-defined ANI radius
202104TB-W24-N1_bin.35.purify	202104TB-W24-N1	2021-BQZBHK-W1	River	Tibet	1322_2	274	12873	2517131	0.53615	88.49	2.71	83.33	1	1	1	36	74.94	Medium	d__Bacteria;p__Desulfobacterota_F;c__Desulfuromonadia;o__Desulfuromonadales;f__Geopsychrobacteraceae;g__Pelovirga;s__	classification based on placement in class-level tree	Genome not assigned to closest species as it falls outside its pre-defined ANI radius
202104TB-W24-N1_bin.36.purify	202104TB-W24-N1	2021-BQZBHK-W1	River	Tibet	2718_1	440	9774	3107948	0.60833	85.82	5.85	57.14	0	1	0	29	56.57	Medium	d__Bacteria;p__Pseudomonadota;c__Gammaproteobacteria;o__Burkholderiales;f__Rhodocyclaceae;g__Azoarcus_F;s__	classification based on placement in class-level tree
202104TB-W24-N1_bin.39.purify	202104TB-W24-N1	2021-BQZBHK-W1	River	Tibet	3268_1	771	5814	3678739	0.61775	74.36	3.51	42.86	0	0	0	20	56.81	Medium	d__Bacteria;p__Verrucomicrobiota;c__Verrucomicrobiae;o__Pedosphaerales;f__JAHDYP01;g__JAHDYP01;s__	classification based on placement in class-level tree
202104TB-W24-N1_bin.4.purify	202104TB-W24-N1	2021-BQZBHK-W1	River	Tibet	4016_1	236	22671	2691796	0.4482	87.81	5.97	5.56	3	0	2	30	57.96	Medium	d__Bacteria;p__Bacteroidota;c__Bacteroidia;o__Bacteroidales;f__PUMT01;g__;s__	classification based on placement in class-level tree
202104TB-W24-N1_bin.41.purify*	202104TB-W24-N1	2021-BQZBHK-W1	River	Tibet	2645_4	801	2640	2056973	0.67871	55.1	2.76	9.09	0	0	0	14	41.3	Medium	d__Bacteria;p__Pseudomonadota;c__Gammaproteobacteria;o__Burkholderiales;f__SG8-39;g__JAABQT01;s__	classification based on placement in class-level tree
202104TB-W24-N1_bin.47.purify	202104TB-W24-N1	2021-BQZBHK-W1	River	Tibet	1555_1	134	57732	3189796	0.54756	91.91	1.29	0	2	1	0	37	85.46	Medium	d__Bacteria;p__Desulfobacterota;c__Desulfobacteria;o__Desulfobacterales;f__Desulfobacteraceae;g__Desulfotignum;s__	classification based on placement in class-level tree	Genome not assigned to closest species as it falls outside its pre-defined ANI radius
202104TB-W24-N1_bin.48.purify	202104TB-W24-N1	2021-BQZBHK-W1	River	Tibet	1912_2	315	24847	4270735	0.69389	81.9	0	0	0	1	0	27	81.9	Medium	d__Bacteria;p__Gemmatimonadota;c__Gemmatimonadetes;o__Longimicrobiales;f__UBA6960;g__;s__	classification based on placement in class-level tree
202104TB-W24-N1_bin.50.purify	202104TB-W24-N1	2021-BQZBHK-W1	River	Tibet	2780_1	437	8571	2753896	0.66691	53.92	5.17	0	1	0	0	21	28.07	Medium	d__Bacteria;p__Pseudomonadota;c__Gammaproteobacteria;o__Xanthomonadales;f__;g__;s__	classification based on placement in class-level tree
202104TB-W24-N1_bin.51.purify	202104TB-W24-N1	2021-BQZBHK-W1	River	Tibet	2285_2	977	3247	2950306	0.67554	65.97	5.35	40.91	0	0	0	29	39.22	Medium	d__Bacteria;p__Pseudomonadota;c__Alphaproteobacteria;o__Geminicoccales;f__Geminicoccaceae;g__SLRI01;s__	classification based on placement in class-level tree	Genome not assigned to closest species as it falls outside its pre-defined ANI radius
202104TB-W24-N1_bin.52.purify	202104TB-W24-N1	2021-BQZBHK-W1	River	Tibet	4440_2	486	8907	2953534	0.35501	85.05	0.37	0	1	1	1	39	83.2	Medium	d__Bacteria;p__Bacteroidota;c__Ignavibacteria;o__Ignavibacteriales;f__Ignavibacteriaceae;g__JAGXRK01;s__	classification based on placement in class-level tree	Genome not assigned to closest species as it falls outside its pre-defined ANI radius
202104TB-W24-N1_bin.53.purify	202104TB-W24-N1	2021-BQZBHK-W1	River	Tibet	3592_1	329	3816	1130472	0.43792	62.43	0.85	0	0	0	0	11	58.18	Medium	d__Bacteria;p__Bacillota_D;c__Dethiobacteria;o__DTU022;f__UBA8154;g__;s__	classification based on placement in class-level tree
202104TB-W24-N1_bin.57.purify	202104TB-W24-N1	2021-BQZBHK-W1	River	Tibet	363_1	583	7576	3501612	0.52136	83.42	3.74	20	0	1	0	34	64.72	Medium	d__Bacteria;p__Deinococcota;c__Deinococci;o__Deinococcales;f__Trueperaceae;g__;s__	classification based on placement in class-level tree
202104TB-W24-N1_bin.58.purify	202104TB-W24-N1	2021-BQZBHK-W1	River	Tibet	3175_1	322	4085	1209279	0.52657	60.57	3.98	40	3	0	1	15	40.67	Medium	d__Bacteria;p__Bacillota_H;c__UBA994;o__UBA994;f__UBA994;g__UBA2296;s__	classification based on placement in class-level tree
202104TB-W24-N1_bin.6.purify	202104TB-W24-N1	2021-BQZBHK-W1	River	Tibet	2077_1	913	4074	3313499	0.6896	73.03	3.72	6.67	0	1	0	25	54.43	Medium	d__Bacteria;p__Pseudomonadota;c__Gammaproteobacteria;o__Pseudomonadales;f__HTCC2089;g__;s__	classification based on placement in class-level tree
202104TB-W24-N1_bin.61.purify	202104TB-W24-N1	2021-BQZBHK-W1	River	Tibet	1239_2	473	3114	1411516	0.56785	54.9	1.14	0	0	0	0	15	49.2	Medium	d__Bacteria;p__Planctomycetota;c__Phycisphaerae;o__Sedimentisphaerales;f__Anaerohalosphaeraceae;g__T3Sed10-213;s__	classification based on placement in class-level tree	Genome not assigned to closest species as it falls outside its pre-defined ANI radius
202104TB-W24-N1_bin.66.purify*	202104TB-W24-N1	2021-BQZBHK-W1	River	Tibet	1323_5	400	5633	1946340	0.53058	73.66	4.65	69.23	0	0	0	22	50.41	Medium	d__Bacteria;p__Desulfobacterota_F;c__Desulfuromonadia;o__Desulfuromonadales;f__Geopsychrobacteraceae;g__Pelovirga;s__	classification based on placement in class-level tree	Genome not assigned to closest species as it falls outside its pre-defined ANI radius
202104TB-W24-N1_bin.67.purify	202104TB-W24-N1	2021-BQZBHK-W1	River	Tibet	2354_1	233	35174	4363847	0.68569	89.74	4.27	40	1	1	1	40	68.39	Medium	d__Bacteria;p__Acidobacteriota;c__Vicinamibacteria;o__Vicinamibacterales;f__UBA2999;g__;s__	classification based on placement in class-level tree
202104TB-W24-N1_bin.68.purify	202104TB-W24-N1	2021-BQZBHK-W1	River	Tibet	4010_1	353	13590	3366246	0.51157	88	1.09	33.33	0	0	0	32	82.55	Medium	d__Bacteria;p__Bacteroidota;c__Rhodothermia;o__Balneolales;f__Cyclonatronaceae;g__RECM01;s__	classification based on placement in class-level tree	Genome not assigned to closest species as it falls outside its pre-defined ANI radius
202104TB-W24-N1_bin.69.purify	202104TB-W24-N1	2021-BQZBHK-W1	River	Tibet	1370_1	962	3910	3405887	0.4721	78.02	0	0	0	1	0	21	78.02	Medium	d__Bacteria;p__Desulfobacterota;c__Desulfobacteria;o__Desulfobacterales;f__DYRC01;g__;s__	classification based on placement in class-level tree
202104TB-W24-N1_bin.72.purify	202104TB-W24-N1	2021-BQZBHK-W1	River	Tibet	980_1	899	4238	3392740	0.55495	70.55	3.03	0	0	0	0	12	55.4	Medium	d__Bacteria;p__Bacteroidota;c__Bacteroidia;o__Chitinophagales;f__Saprospiraceae;g__UBA2329;s__	classification based on placement in class-level tree
202104TB-W24-N1_bin.73.purify*	202104TB-W24-N1	2021-BQZBHK-W1	River	Tibet	313_2	424	1639	698832	0.53665	52.36	6.61	0	1	0	0	13	19.31	Medium	d__Archaea;p__Nanoarchaeota;c__Nanoarchaeia;o__Woesearchaeales;f__WJKR01;g__;s__
202104TB-W24-N1_bin.75.purify	202104TB-W24-N1	2021-BQZBHK-W1	River	Tibet	1466_1	401	11137	3105529	0.62332	86.05	2.39	20	1	1	1	38	74.1	Medium	d__Bacteria;p__Verrucomicrobiota;c__Kiritimatiellia;o__SLOV01;f__SLOV01;g__SLOV01;s__	classification based on placement in class-level tree
202104TB-W24-N1_bin.77.purify	202104TB-W24-N1	2021-BQZBHK-W1	River	Tibet	1894_1	562	4514	2289525	0.55495	70.06	1.16	0	0	1	0	20	64.26	Medium	d__Bacteria;p__Bacteroidota;c__Bacteroidia;o__Chitinophagales;f__Saprospiraceae;g__;s__	classification based on placement in class-level tree
202104TB-W24-N1_bin.79.purify	202104TB-W24-N1	2021-BQZBHK-W1	River	Tibet	3994_1	308	11981	2773766	0.4438	87.19	1.34	66.67	0	1	0	31	80.49	Medium	d__Bacteria;p__Bacteroidota;c__Bacteroidia;o__Bacteroidales;f__F082;g__UBA6192;s__	classification based on placement in class-level tree
202104TB-W24-N1_bin.80.purify	202104TB-W24-N1	2021-BQZBHK-W1	River	Tibet	3937_1	1029	3187	3075388	0.41935	61.62	4.85	47.06	0	0	0	18	37.37	Medium	d__Bacteria;p__Bacteroidota;c__Bacteroidia;o__Bacteroidales;f__Prolixibacteraceae;g__UBA1413;s__	classification based on placement in class-level tree
202104TB-W24-N1_bin.81.purify*	202104TB-W24-N1	2021-BQZBHK-W1	River	Tibet	2399_2	988	3439	3142710	0.65371	75.82	8.22	63.64	0	0	0	27	34.72	Medium	d__Bacteria;p__Gemmatimonadota;c__Gemmatimonadetes;o__Gemmatimonadales;f__Gemmatimonadaceae;g__PNKF01;s__	classification based on placement in class-level tree
202104TB-W24-N1_bin.82.purify	202104TB-W24-N1	2021-BQZBHK-W1	River	Tibet	4040_1	208	32434	3403687	0.37524	96.85	1.55	72.73	2	0	0	29	89.1	Medium	d__Bacteria;p__Bacteroidota;c__Bacteroidia;o__Flavobacteriales;f__Flavobacteriaceae;g__Sediminicola;s__	classification based on placement in class-level tree
202104TB-W24-N1_bin.83.purify	202104TB-W24-N1	2021-BQZBHK-W1	River	Tibet	2828_1	274	15952	2703728	0.69289	85.13	9.63	8.7	0	1	0	28	36.98	Medium	d__Bacteria;p__Pseudomonadota;c__Gammaproteobacteria;o__Steroidobacterales;f__Steroidobacteraceae;g__;s__	classification based on placement in class-level tree
202104TB-W24-N1_bin.84.purify	202104TB-W24-N1	2021-BQZBHK-W1	River	Tibet	2494_1	342	8662	2240697	0.60269	79.25	3.52	27.78	0	1	0	22	61.65	Medium	d__Bacteria;p__Pseudomonadota;c__Gammaproteobacteria;o__UBA6429;f__UBA6429;g__Thiohalophilus;s__	classification based on placement in class-level tree
202104TB-W24-N1_bin.85.purify*	202104TB-W24-N1	2021-BQZBHK-W1	River	Tibet	3019_2	337	6236	1715300	0.7351	53.45	6.9	16.67	0	0	0	9	18.95	Medium	d__Bacteria;p__Actinomycetota;c__Actinomycetia;o__Nitriliruptorales;f__Nitriliruptoraceae;g__T1Sed10-7;s__	classification based on placement in class-level tree	Genome not assigned to closest species as it falls outside its pre-defined ANI radius
202104TB-W24-N1_bin.86.purify*	202104TB-W24-N1	2021-BQZBHK-W1	River	Tibet	3900_1	434	3999	1559987	0.4653	52.45	1.49	33.33	0	0	0	13	45	Medium	d__Bacteria;p__Bacteroidota;c__Bacteroidia;o__Bacteroidales;f__VadinHA17;g__SLNP01;s__	classification based on placement in class-level tree
202104TB-W24-N1_bin.88.purify	202104TB-W24-N1	2021-BQZBHK-W1	River	Tibet	2120_1	273	20409	3602916	0.60846	92.77	2.29	43.75	0	1	0	33	81.32	Medium	d__Bacteria;p__Pseudomonadota;c__Alphaproteobacteria;o__Rhodobacterales;f__Rhodobacteraceae;g__EhC02;s__	classification based on placement in class-level tree	Genome not assigned to closest species as it falls outside its pre-defined ANI radius
202104TB-W24-N1_bin.89.purify*	202104TB-W24-N1	2021-BQZBHK-W1	River	Tibet	2922_1	607	8250	3877555	0.69242	68.83	2.56	0	0	0	0	30	56.03	Medium	d__Bacteria;p__Actinomycetota;c__Acidimicrobiia;o__Acidimicrobiales;f__SZUA-35;g__CADEDH01;s__	classification based on placement in class-level tree	Genome not assigned to closest species as it falls outside its pre-defined ANI radius
202104TB-W24-N1_bin.93.purify	202104TB-W24-N1	2021-BQZBHK-W1	River	Tibet	4614_1	712	3922	2577172	0.47392	74.06	4.97	25	0	1	0	17	49.21	Medium	d__Bacteria;p__Bacteroidota;c__Bacteroidia;o__Flavobacteriales;f__Cryomorphaceae;g__;s__	classification based on placement in class-level tree
202104TB-W24-N1_bin.94.purify	202104TB-W24-N1	2021-BQZBHK-W1	River	Tibet	2486_1	735	3616	2401752	0.64323	50	1.72	100	0	0	0	8	41.4	Medium	d__Bacteria;p__Pseudomonadota;c__Gammaproteobacteria;o__Pseudomonadales;f__Halieaceae;g__Haliea;s__	classification based on placement in class-level tree
202104TB-W24-N1_bin.95.purify	202104TB-W24-N1	2021-BQZBHK-W1	River	Tibet	2933_1	360	11324	2736536	0.62529	94.87	4.2	57.14	2	1	2	50	73.87	High	d__Bacteria;p__Actinomycetota;c__Acidimicrobiia;o__UBA5794;f__ZC4RG35;g__;s__	classification based on placement in class-level tree
202104TB-W24-N1_bin.96.purify	202104TB-W24-N1	2021-BQZBHK-W1	River	Tibet	1832_1	244	19240	3003012	0.44624	94.89	1.08	0	1	0	0	31	89.49	Medium	d__Bacteria;p__Bacteroidota;c__Bacteroidia;o__Bacteroidales;f__UBA7960;g__UBA7960;s__	classification based on placement in class-level tree
202104TB-W24-N1_bin.98.purify	202104TB-W24-N1	2021-BQZBHK-W1	River	Tibet	4132_1	433	9582	3085661	0.38445	94.35	5.14	81.82	2	1	0	30	68.65	Medium	d__Bacteria;p__Bacteroidota;c__Bacteroidia;o__Cytophagales;f__Cyclobacteriaceae;g__;s__	classification based on placement in class-level tree
202104TB-W24-N1_bin.99.purify	202104TB-W24-N1	2021-BQZBHK-W1	River	Tibet	4004_2	294	11321	2323745	0.48922	77.78	1.25	25	0	1	0	19	71.53	Medium	d__Bacteria;p__Bacteroidota;c__Bacteroidia;o__Bacteroidales;f__UBA7960;g__SKYG01;s__	classification based on placement in class-level tree
202104TB-W25-N1_bin.1.purify	202104TB-W25-N1	2021-BQZBHK-W2	River	Tibet	1197_1	872	7189	4710853	0.57747	87.88	4.73	66.67	2	1	2	44	64.23	Medium	d__Bacteria;p__Chloroflexota;c__Anaerolineae;o__Promineofilales;f__Promineofilaceae;g__;s__	classification based on placement in class-level tree
202104TB-W25-N1_bin.100.purify	202104TB-W25-N1	2021-BQZBHK-W2	River	Tibet	2390_5	546	6210	2668582	0.68936	85.11	4.4	50	0	0	0	33	63.11	Medium	d__Bacteria;p__Gemmatimonadota;c__Gemmatimonadetes;o__Gemmatimonadales;f__GWC2-71-9;g__;s__	classification based on placement in class-level tree
202104TB-W25-N1_bin.101.purify	202104TB-W25-N1	2021-BQZBHK-W2	River	Tibet	2486_4	897	3439	2864242	0.63756	58.62	3.45	0	1	0	0	18	41.37	Medium	d__Bacteria;p__Pseudomonadota;c__Gammaproteobacteria;o__Pseudomonadales;f__Halieaceae;g__Haliea;s__	classification based on placement in class-level tree
202104TB-W25-N1_bin.107.purify	202104TB-W25-N1	2021-BQZBHK-W2	River	Tibet	4166_1	656	6643	3363553	0.41569	80.55	2.36	20	0	1	0	21	68.75	Medium	d__Bacteria;p__Bacteroidota;c__Bacteroidia;o__Cytophagales;f__Cyclobacteriaceae;g__Algoriphagus;s__	classification based on placement in class-level tree	Genome not assigned to closest species as it falls outside its pre-defined ANI radius
202104TB-W25-N1_bin.108.purify	202104TB-W25-N1	2021-BQZBHK-W2	River	Tibet	2228_1	866	4184	3236900	0.64334	69.42	3.24	12.5	0	1	0	28	53.22	Medium	d__Bacteria;p__Actinomycetota;c__Acidimicrobiia;o__Acidimicrobiales;f__UBA10347;g__UBA10347;s__	classification based on placement in class-level tree
202104TB-W25-N1_bin.109.purify	202104TB-W25-N1	2021-BQZBHK-W2	River	Tibet	2285_2	1078	3009	3073560	0.67454	61.26	4.16	83.33	0	0	0	20	40.46	Medium	d__Bacteria;p__Pseudomonadota;c__Alphaproteobacteria;o__Geminicoccales;f__Geminicoccaceae;g__SLRI01;s__	classification based on placement in class-level tree	Genome not assigned to closest species as it falls outside its pre-defined ANI radius
202104TB-W25-N1_bin.11.purify	202104TB-W25-N1	2021-BQZBHK-W2	River	Tibet	820_1	725	5132	3123836	0.54817	82.32	1.92	33.33	0	0	0	30	72.72	Medium	d__Bacteria;p__Chloroflexota;c__Anaerolineae;o__Anaerolineales;f__;g__;s__	classification based on placement in class-level tree
202104TB-W25-N1_bin.112.purify	202104TB-W25-N1	2021-BQZBHK-W2	River	Tibet	2930_1	324	10793	2484255	0.65684	94.87	4.99	42.86	0	1	0	33	69.92	Medium	d__Bacteria;p__Actinomycetota;c__Acidimicrobiia;o__UBA5794;f__UBA5794;g__SZUA-442;s__	classification based on placement in class-level tree
202104TB-W25-N1_bin.114.purify	202104TB-W25-N1	2021-BQZBHK-W2	River	Tibet	1589_1	681	5194	2951650	0.6446	53.7	1.85	100	1	1	1	26	44.45	Medium	d__Bacteria;p__Spirochaetota;c__Spirochaetia;o__DSM-27196;f__SLST01;g__SLST01;s__	classification based on placement in class-level tree
202104TB-W25-N1_bin.115.purify	202104TB-W25-N1	2021-BQZBHK-W2	River	Tibet	363_1	746	5050	3221445	0.52052	77.82	3.6	33.33	1	2	2	34	59.82	Medium	d__Bacteria;p__Deinococcota;c__Deinococci;o__Deinococcales;f__Trueperaceae;g__;s__	classification based on placement in class-level tree
202104TB-W25-N1_bin.116.purify	202104TB-W25-N1	2021-BQZBHK-W2	River	Tibet	111_1	77	13111	650057	0.41427	67.05	0	0	1	1	1	33	67.05	Medium	d__Bacteria;p__Patescibacteria;c__CPR2;o__UBA1875;f__UBA1875;g__;s__	classification based on placement in class-level tree
202104TB-W25-N1_bin.117.purify	202104TB-W25-N1	2021-BQZBHK-W2	River	Tibet	2863_1	416	4347	1608201	0.66015	77.04	2.84	81.82	1	0	1	43	62.84	Medium	d__Bacteria;p__Actinomycetota;c__Actinomycetia;o__Actinomycetales;f__Demequinaceae;g__Demequina;s__	classification based on placement in class-level tree	Genome not assigned to closest species as it falls outside its pre-defined ANI radius
202104TB-W25-N1_bin.119.purify	202104TB-W25-N1	2021-BQZBHK-W2	River	Tibet	2933_1	451	7508	2634809	0.62493	78.93	4.56	75	4	2	4	46	56.13	Medium	d__Bacteria;p__Actinomycetota;c__Acidimicrobiia;o__UBA5794;f__ZC4RG35;g__;s__	classification based on placement in class-level tree
202104TB-W25-N1_bin.12.purify	202104TB-W25-N1	2021-BQZBHK-W2	River	Tibet	2718_1	381	9625	2769280	0.60759	80.87	4.16	70	0	0	0	31	60.07	Medium	d__Bacteria;p__Pseudomonadota;c__Gammaproteobacteria;o__Burkholderiales;f__Rhodocyclaceae;g__Azoarcus_F;s__	classification based on placement in class-level tree
202104TB-W25-N1_bin.120.purify	202104TB-W25-N1	2021-BQZBHK-W2	River	Tibet	4016_1	267	16019	2712823	0.44826	90.84	7.79	31.82	1	1	0	27	51.89	Medium	d__Bacteria;p__Bacteroidota;c__Bacteroidia;o__Bacteroidales;f__PUMT01;g__;s__	classification based on placement in class-level tree
202104TB-W25-N1_bin.122.purify*	202104TB-W25-N1	2021-BQZBHK-W2	River	Tibet	4015_0	153	21254	1812828	0.39367	67.76	1.44	40	0	1	0	23	60.56	Medium	d__Bacteria;p__Bacteroidota;c__Bacteroidia;o__Bacteroidales;f__PUMT01;g__;s__	classification based on placement in class-level tree
202104TB-W25-N1_bin.123.purify	202104TB-W25-N1	2021-BQZBHK-W2	River	Tibet	1923_3	606	8758	3844998	0.6947	91.76	3.85	50	1	1	0	45	72.51	Medium	d__Bacteria;p__Gemmatimonadota;c__Gemmatimonadetes;o__Longimicrobiales;f__UBA6960;g__SKNW01;s__SKNW01 sp007120305	topological placement and ANI have congruent species assignments
202104TB-W25-N1_bin.125.purify	202104TB-W25-N1	2021-BQZBHK-W2	River	Tibet	1132_2	779	4987	3342493	0.56099	81.52	4.99	40	0	0	0	30	56.57	Medium	d__Bacteria;p__Chloroflexota;c__Anaerolineae;o__Anaerolineales;f__EnvOPS12;g__UBA8950;s__	classification based on placement in class-level tree	Genome not assigned to closest species as it falls outside its pre-defined ANI radius
202104TB-W25-N1_bin.127.purify	202104TB-W25-N1	2021-BQZBHK-W2	River	Tibet	859_1	209	30600	3989773	0.50463	93.48	0.72	75	1	1	1	35	89.88	High	d__Bacteria;p__Cyanobacteriota;c__Cyanobacteriia;o__Phormidesmiales;f__Phormidesmiaceae;g__Phormidesmis;s__	classification based on placement in class-level tree	Genome not assigned to closest species as it falls outside its pre-defined ANI radius
202104TB-W25-N1_bin.129.purify	202104TB-W25-N1	2021-BQZBHK-W2	River	Tibet	4440_2	554	7927	3101157	0.35505	88.68	3.82	75	1	1	1	40	69.58	Medium	d__Bacteria;p__Bacteroidota;c__Ignavibacteria;o__Ignavibacteriales;f__Ignavibacteriaceae;g__JAGXRK01;s__	classification based on placement in class-level tree	Genome not assigned to closest species as it falls outside its pre-defined ANI radius
202104TB-W25-N1_bin.130.purify	202104TB-W25-N1	2021-BQZBHK-W2	River	Tibet	3332_2	1576	2917	3933591	0.55231	82.66	5	53.85	0	0	0	23	57.66	Medium	d__Bacteria;p__Bacteroidota;c__SZUA-365;o__SZUA-365;f__SZUA-365;g__;s__	classification based on placement in class-level tree
202104TB-W25-N1_bin.131.purify	202104TB-W25-N1	2021-BQZBHK-W2	River	Tibet	2196_1	711	5057	3000746	0.57871	67.9	1.3	0	1	0	1	26	61.4	Medium	d__Bacteria;p__Pseudomonadota;c__Alphaproteobacteria;o__Rhizobiales;f__Hyphomicrobiaceae;g__CAJQQK01;s__	classification based on placement in class-level tree
202104TB-W25-N1_bin.132.purify	202104TB-W25-N1	2021-BQZBHK-W2	River	Tibet	2517_1	497	5477	2241748	0.66135	71.7	7.28	52.78	0	0	0	28	35.3	Medium	d__Bacteria;p__Pseudomonadota;c__Gammaproteobacteria;o__Ectothiorhodospirales;f__Thioalkalivibrionaceae;g__Thioalkalivibrio_B;s__	classification based on placement in class-level tree	Genome not assigned to closest species as it falls outside its pre-defined ANI radius
202104TB-W25-N1_bin.137.purify	202104TB-W25-N1	2021-BQZBHK-W2	River	Tibet	3068_1	770	7989	4516624	0.58288	86.02	3.17	43.75	1	1	0	30	70.17	Medium	d__Bacteria;p__Cyanobacteriota;c__Cyanobacteriia;o__Phormidesmiales;f__Phormidesmiaceae;g__Nodosilinea;s__	classification based on placement in class-level tree	Genome has more than 10.0% of markers with multiple hits;Genome not assigned to closest species as it falls outside its pre-defined ANI radius
202104TB-W25-N1_bin.138.purify	202104TB-W25-N1	2021-BQZBHK-W2	River	Tibet	1466_1	452	11183	3476760	0.62308	92.4	3.75	25	1	0	1	38	73.65	Medium	d__Bacteria;p__Verrucomicrobiota;c__Kiritimatiellia;o__SLOV01;f__SLOV01;g__SLOV01;s__	classification based on placement in class-level tree
202104TB-W25-N1_bin.140.purify*	202104TB-W25-N1	2021-BQZBHK-W2	River	Tibet	1893_3	1605	2805	4323762	0.55901	55.31	5.41	42.86	1	0	1	16	28.26	Medium	d__Bacteria;p__Bacteroidota;c__Bacteroidia;o__J057;f__J057;g__;s__	classification based on placement in class-level tree
202104TB-W25-N1_bin.141.purify	202104TB-W25-N1	2021-BQZBHK-W2	River	Tibet	2506_1	649	5754	3030094	0.63526	50	4.31	100	1	0	1	25	28.45	Medium	d__Bacteria;p__Pseudomonadota;c__Gammaproteobacteria;o__Burkholderiales;f__SG8-40;g__;s__	classification based on placement in class-level tree
202104TB-W25-N1_bin.142.purify	202104TB-W25-N1	2021-BQZBHK-W2	River	Tibet	980_1	420	16839	4647382	0.55219	95.96	2.69	16.67	1	1	1	40	82.51	High	d__Bacteria;p__Bacteroidota;c__Bacteroidia;o__Chitinophagales;f__Saprospiraceae;g__UBA2329;s__	classification based on placement in class-level tree
202104TB-W25-N1_bin.143.purify	202104TB-W25-N1	2021-BQZBHK-W2	River	Tibet	4144_1	216	22123	2923740	0.38773	90.97	0.99	66.67	1	0	0	35	86.02	Medium	d__Bacteria;p__Bacteroidota;c__Bacteroidia;o__Chitinophagales;f__Saprospiraceae;g__JADJGA01;s__	classification based on placement in class-level tree
202104TB-W25-N1_bin.145.purify	202104TB-W25-N1	2021-BQZBHK-W2	River	Tibet	3073_1	161	30318	2384154	0.69101	94.84	0.45	100	1	0	0	38	92.59	Medium	d__Bacteria;p__Cyanobacteriota;c__Cyanobacteriia;o__PCC-6307;f__Cyanobiaceae;g__NIES-981;s__NIES-981 sp024346355	topological placement and ANI have congruent species assignments
202104TB-W25-N1_bin.147.purify	202104TB-W25-N1	2021-BQZBHK-W2	River	Tibet	3818_2	599	3268	1804319	0.44143	61.39	1.65	0	1	0	1	16	53.14	Medium	d__Bacteria;p__Desulfobacterota;c__Desulfobacteria;o__Desulfobacterales;f__SKZT01;g__SKZT01;s__SKZT01 sp007127235	topological placement and ANI have congruent species assignments
202104TB-W25-N1_bin.149.purify*	202104TB-W25-N1	2021-BQZBHK-W2	River	Tibet	1876_1	736	3680	2462522	0.7102	54.02	1.75	0	0	0	0	16	45.27	Medium	d__Bacteria;p__Myxococcota_A;c__UBA9160;o__UBA9160;f__PR03;g__CAADGG01;s__	classification based on placement in class-level tree	Genome not assigned to closest species as it falls outside its pre-defined ANI radius
202104TB-W25-N1_bin.15.purify*	202104TB-W25-N1	2021-BQZBHK-W2	River	Tibet	1586_15	1343	1507	2055045	0.54446	63.6	7.12	18.75	0	0	0	6	28	Medium	d__Bacteria;p__Desulfobacterota;c__Desulfobacteria;o__Desulfobacterales;f__Desulfosalsimonadaceae;g__SURF-33;s__	classification based on placement in class-level tree	Genome not assigned to closest species as it falls outside its pre-defined ANI radius
202104TB-W25-N1_bin.150.purify	202104TB-W25-N1	2021-BQZBHK-W2	River	Tibet	1921_1	995	3647	3218845	0.70372	80.83	5.66	28.57	0	0	0	20	52.53	Medium	d__Bacteria;p__Gemmatimonadota;c__Gemmatimonadetes;o__Longimicrobiales;f__UBA6960;g__SZUA-318;s__	classification based on placement in class-level tree
202104TB-W25-N1_bin.151.purify	202104TB-W25-N1	2021-BQZBHK-W2	River	Tibet	2354_1	553	9478	4032453	0.68691	73.35	2.62	20	1	1	1	31	60.25	Medium	d__Bacteria;p__Acidobacteriota;c__Vicinamibacteria;o__Vicinamibacterales;f__UBA2999;g__;s__	classification based on placement in class-level tree
202104TB-W25-N1_bin.17.purify	202104TB-W25-N1	2021-BQZBHK-W2	River	Tibet	1808_1	900	5951	4316170	0.62799	81.86	5.01	14.29	1	1	1	44	56.81	Medium	d__Bacteria;p__Bacteroidota;c__Rhodothermia;o__Rhodothermales;f__JAHQVL01;g__;s__	classification based on placement in class-level tree
202104TB-W25-N1_bin.18.purify	202104TB-W25-N1	2021-BQZBHK-W2	River	Tibet	2047_1	488	7652	2906285	0.62553	83.91	3.52	11.11	0	0	0	33	66.31	Medium	d__Bacteria;p__Pseudomonadota;c__Alphaproteobacteria;o__Rhizobiales;f__Aestuariivirgaceae;g__Anderseniella;s__	classification based on placement in class-level tree	Genome not assigned to closest species as it falls outside its pre-defined ANI radius
202104TB-W25-N1_bin.23.purify	202104TB-W25-N1	2021-BQZBHK-W2	River	Tibet	857_1	282	17254	2983453	0.54534	85.74	2.05	66.67	0	1	0	34	75.49	Medium	d__Bacteria;p__Bacteroidota;c__Bacteroidia;o__Chitinophagales;f__BACL12;g__WGOA01;s__	classification based on placement in class-level tree
202104TB-W25-N1_bin.28.purify*	202104TB-W25-N1	2021-BQZBHK-W2	River	Tibet	3171_3	1258	1792	2214765	0.59179	51.9	5.62	14.29	0	0	0	12	23.8	Medium	d__Bacteria;p__Nitrospirota;c__UBA9217;o__UBA9217;f__UBA9217;g__GWC2-57-13;s__	classification based on placement in class-level tree	Genome not assigned to closest species as it falls outside its pre-defined ANI radius
202104TB-W25-N1_bin.29.purify*	202104TB-W25-N1	2021-BQZBHK-W2	River	Tibet	1442_1	845	3138	2479541	0.59983	64.78	2.67	0	0	0	0	18	51.43	Medium	d__Bacteria;p__Spirochaetota;c__Spirochaetia;o__DSM-27196;f__PXBQ01;g__PXBQ01;s__	classification based on placement in class-level tree
202104TB-W25-N1_bin.31.purify	202104TB-W25-N1	2021-BQZBHK-W2	River	Tibet	1832_1	451	5518	2072797	0.44436	69.91	2.53	18.18	0	0	0	16	57.26	Medium	d__Bacteria;p__Bacteroidota;c__Bacteroidia;o__Bacteroidales;f__UBA7960;g__UBA7960;s__	classification based on placement in class-level tree
202104TB-W25-N1_bin.34.purify	202104TB-W25-N1	2021-BQZBHK-W2	River	Tibet	1218_1	771	4044	2724364	0.63571	55.8	1.72	0	0	0	0	18	47.2	Medium	d__Bacteria;p__Verrucomicrobiota;c__Verrucomicrobiae;o__Pedosphaerales;f__RI-55;g__RI-55;s__	classification based on placement in class-level tree
202104TB-W25-N1_bin.35.purify	202104TB-W25-N1	2021-BQZBHK-W2	River	Tibet	1322_2	266	13458	2470178	0.53604	92.69	5.91	100	1	0	0	39	63.14	Medium	d__Bacteria;p__Desulfobacterota_F;c__Desulfuromonadia;o__Desulfuromonadales;f__Geopsychrobacteraceae;g__Pelovirga;s__	classification based on placement in class-level tree	Genome not assigned to closest species as it falls outside its pre-defined ANI radius
202104TB-W25-N1_bin.36.purify	202104TB-W25-N1	2021-BQZBHK-W2	River	Tibet	2931_1	504	7671	2888710	0.69786	98.21	2.99	50	0	1	0	44	83.26	Medium	d__Bacteria;p__Actinomycetota;c__Acidimicrobiia;o__UBA5794;f__JAENVV01;g__JAHEFX01;s__	classification based on placement in class-level tree
202104TB-W25-N1_bin.37.purify	202104TB-W25-N1	2021-BQZBHK-W2	River	Tibet	3579_2	301	6247	1611396	0.46515	66.55	4.66	33.33	1	0	1	24	43.25	Medium	d__Bacteria;p__Bacillota_D;c__Dethiobacteria;o__DTU022;f__DTU022;g__;s__	classification based on placement in class-level tree
202104TB-W25-N1_bin.38.purify	202104TB-W25-N1	2021-BQZBHK-W2	River	Tibet	2604_1	469	5284	2116690	0.70591	55.09	1.68	46.15	0	0	0	20	46.69	Medium	d__Bacteria;p__Pseudomonadota;c__Gammaproteobacteria;o__Burkholderiales;f__Burkholderiaceae_B;g__Rubrivivax;s__	classification based on placement in class-level tree	Genome not assigned to closest species as it falls outside its pre-defined ANI radius
202104TB-W25-N1_bin.4.purify	202104TB-W25-N1	2021-BQZBHK-W2	River	Tibet	4132_1	463	9867	3222344	0.38365	96.28	3.94	80.95	2	0	0	29	76.58	Medium	d__Bacteria;p__Bacteroidota;c__Bacteroidia;o__Cytophagales;f__Cyclobacteriaceae;g__;s__	classification based on placement in class-level tree
202104TB-W25-N1_bin.41.purify	202104TB-W25-N1	2021-BQZBHK-W2	River	Tibet	1894_1	730	4609	2954614	0.55418	76.66	4.95	53.85	0	0	0	20	51.91	Medium	d__Bacteria;p__Bacteroidota;c__Bacteroidia;o__Chitinophagales;f__Saprospiraceae;g__;s__	classification based on placement in class-level tree
202104TB-W25-N1_bin.43.purify	202104TB-W25-N1	2021-BQZBHK-W2	River	Tibet	3618_2	684	3160	2070184	0.41002	60.74	2.67	8.33	1	1	1	11	47.39	Medium	d__Bacteria;p__Bacteroidota;c__Bacteroidia;o__Bacteroidales;f__Tenuifilaceae;g__;s__	classification based on placement in class-level tree
202104TB-W25-N1_bin.44.purify	202104TB-W25-N1	2021-BQZBHK-W2	River	Tibet	2059_1	622	3887	2194162	0.59894	78.89	1.8	16.67	0	1	0	24	69.89	Medium	d__Bacteria;p__Pseudomonadota;c__Alphaproteobacteria;o__Rhodobacterales;f__Rhodobacteraceae;g__G020447305;s__	classification based on placement in class-level tree	Genome not assigned to closest species as it falls outside its pre-defined ANI radius
202104TB-W25-N1_bin.45.purify	202104TB-W25-N1	2021-BQZBHK-W2	River	Tibet	1999_1	394	7834	2283487	0.6179	78.72	2.47	36.36	1	0	1	32	66.37	Medium	d__Bacteria;p__Pseudomonadota;c__Alphaproteobacteria;o__Sphingomonadales;f__Sphingomonadaceae;g__Erythrobacter;s__	classification based on placement in class-level tree	Genome not assigned to closest species as it falls outside its pre-defined ANI radius
202104TB-W25-N1_bin.48.purify	202104TB-W25-N1	2021-BQZBHK-W2	River	Tibet	3569_1	521	4760	2111143	0.49484	68.26	0.47	0	0	1	0	6	65.91	Medium	d__Bacteria;p__Bacillota_A;c__Clostridia;o__Peptostreptococcales;f__Tindalliaceae;g__JAABSW01;s__	classification based on placement in class-level tree
202104TB-W25-N1_bin.5.purify	202104TB-W25-N1	2021-BQZBHK-W2	River	Tibet	1908_2	1250	3333	3908524	0.6626	92.12	9.04	76.47	0	0	0	12	46.92	Medium	d__Bacteria;p__Gemmatimonadota;c__Gemmatimonadetes;o__Longimicrobiales;f__UBA6960;g__PXFI01;s__	classification based on placement in class-level tree	Genome not assigned to closest species as it falls outside its pre-defined ANI radius
202104TB-W25-N1_bin.50.purify	202104TB-W25-N1	2021-BQZBHK-W2	River	Tibet	2599_1	421	8644	2592298	0.69721	56.9	3.45	0	0	1	0	19	39.65	Medium	d__Bacteria;p__Pseudomonadota;c__Gammaproteobacteria;o__Burkholderiales;f__Burkholderiaceae_B;g__Rubrivivax;s__	classification based on placement in class-level tree	Genome not assigned to closest species as it falls outside its pre-defined ANI radius
202104TB-W25-N1_bin.51.purify	202104TB-W25-N1	2021-BQZBHK-W2	River	Tibet	2494_1	417	7946	2510039	0.60205	74.14	3.45	0	1	1	0	26	56.89	Medium	d__Bacteria;p__Pseudomonadota;c__Gammaproteobacteria;o__UBA6429;f__UBA6429;g__Thiohalophilus;s__	classification based on placement in class-level tree
202104TB-W25-N1_bin.54.purify	202104TB-W25-N1	2021-BQZBHK-W2	River	Tibet	2120_1	326	15328	3453507	0.60976	88.87	3.27	62.5	0	1	0	31	72.52	Medium	d__Bacteria;p__Pseudomonadota;c__Alphaproteobacteria;o__Rhodobacterales;f__Rhodobacteraceae;g__EhC02;s__	classification based on placement in class-level tree	Genome not assigned to closest species as it falls outside its pre-defined ANI radius
202104TB-W25-N1_bin.55.purify*	202104TB-W25-N1	2021-BQZBHK-W2	River	Tibet	1721_7	1044	4152	3813538	0.60593	70.93	8.35	66.67	0	0	0	26	29.18	Medium	d__Bacteria;p__Verrucomicrobiota;c__Verrucomicrobiae;o__Verrucomicrobiales;f__Akkermansiaceae;g__Luteolibacter;s__	classification based on placement in class-level tree
202104TB-W25-N1_bin.57.purify	202104TB-W25-N1	2021-BQZBHK-W2	River	Tibet	553_1	276	7622	1496208	0.34333	94.67	1.8	80	0	0	0	21	85.67	Medium	d__Bacteria;p__Bacillota;c__Bacilli;o__Acholeplasmatales;f__Acholeplasmataceae;g__;s__	classification based on placement in class-level tree
202104TB-W25-N1_bin.59.purify	202104TB-W25-N1	2021-BQZBHK-W2	River	Tibet	1609_2	469	10752	3633474	0.57036	94.64	1.49	66.67	1	1	0	39	87.19	Medium	d__Bacteria;p__Desulfobacterota;c__Desulfobulbia;o__Desulfobulbales;f__Desulfocapsaceae;g__Desulforhopalus;s__	classification based on placement in class-level tree
202104TB-W25-N1_bin.6.purify	202104TB-W25-N1	2021-BQZBHK-W2	River	Tibet	4010_1	646	9439	3811977	0.50807	87.44	3.3	77.78	1	1	4	38	70.94	Medium	d__Bacteria;p__Bacteroidota;c__Rhodothermia;o__Balneolales;f__Cyclonatronaceae;g__RECM01;s__	classification based on placement in class-level tree	Genome not assigned to closest species as it falls outside its pre-defined ANI radius
202104TB-W25-N1_bin.62.purify	202104TB-W25-N1	2021-BQZBHK-W2	River	Tibet	3578_2	306	3833	1100658	0.50201	51.02	1.13	66.67	0	0	0	8	45.37	Medium	d__Bacteria;p__Bacillota_D;c__Dethiobacteria;o__DTU022;f__DTU022;g__UBA993;s__	classification based on placement in class-level tree	Genome has more than 12.5% of markers with multiple hits;Genome not assigned to closest species as it falls outside its pre-defined ANI radius
202104TB-W25-N1_bin.65.purify*	202104TB-W25-N1	2021-BQZBHK-W2	River	Tibet	3349_3	705	2665	1817221	0.64235	54.14	0.9	0	0	1	0	18	49.64	Medium	d__Bacteria;p__Acidobacteriota;c__Thermoanaerobaculia;o__Gp7-AA8;f__Gp7-AA8;g__;s__	classification based on placement in class-level tree
202104TB-W25-N1_bin.68.purify	202104TB-W25-N1	2021-BQZBHK-W2	River	Tibet	4040_1	182	32070	3369102	0.37619	94.83	1.04	50	2	0	1	31	89.63	Medium	d__Bacteria;p__Bacteroidota;c__Bacteroidia;o__Flavobacteriales;f__Flavobacteriaceae;g__Sediminicola;s__	classification based on placement in class-level tree
202104TB-W25-N1_bin.69.purify	202104TB-W25-N1	2021-BQZBHK-W2	River	Tibet	1465_1	354	8074	2112471	0.61957	76.47	0.73	66.67	0	0	0	31	72.82	Medium	d__Bacteria;p__Verrucomicrobiota;c__Kiritimatiellia;o__SLOV01;f__SLOV01;g__SLOV01;s__	classification based on placement in class-level tree
202104TB-W25-N1_bin.7.purify*	202104TB-W25-N1	2021-BQZBHK-W2	River	Tibet	2233_2	479	15323	4936501	0.58991	90.94	1	50	0	0	0	25	85.94	Medium	d__Bacteria;p__Bacteroidota;c__Bacteroidia;o__Chitinophagales;f__Saprospiraceae;g__;s__	classification based on placement in class-level tree
202104TB-W25-N1_bin.70.purify	202104TB-W25-N1	2021-BQZBHK-W2	River	Tibet	4043_3	588	3678	2001934	0.46057	57.68	5.94	71.43	0	1	0	14	27.98	Medium	d__Bacteria;p__Bacteroidota;c__Bacteroidia;o__Chitinophagales;f__Saprospiraceae;g__JAGNXB01;s__	classification based on placement in class-level tree
202104TB-W25-N1_bin.71.purify	202104TB-W25-N1	2021-BQZBHK-W2	River	Tibet	3019_1	438	13193	3831817	0.71666	98.29	2.66	75	0	1	0	51	84.99	Medium	d__Bacteria;p__Actinomycetota;c__Actinomycetia;o__Nitriliruptorales;f__Nitriliruptoraceae;g__T1Sed10-7;s__	classification based on placement in class-level tree	Genome not assigned to closest species as it falls outside its pre-defined ANI radius
202104TB-W25-N1_bin.72.purify*	202104TB-W25-N1	2021-BQZBHK-W2	River	Tibet	2515_1	291	8078	1838349	0.64316	68.74	2.66	57.89	1	0	1	28	55.44	Medium	d__Bacteria;p__Pseudomonadota;c__Gammaproteobacteria;o__Ectothiorhodospirales;f__Thioalkalivibrionaceae;g__Thioalkalivibrio_B;s__	classification based on placement in class-level tree	Genome not assigned to closest species as it falls outside its pre-defined ANI radius
202104TB-W25-N1_bin.73.purify	202104TB-W25-N1	2021-BQZBHK-W2	River	Tibet	4004_2	393	6852	2098182	0.49638	53.65	2.14	0	0	1	0	17	42.95	Medium	d__Bacteria;p__Bacteroidota;c__Bacteroidia;o__Bacteroidales;f__UBA7960;g__SKYG01;s__	classification based on placement in class-level tree
202104TB-W25-N1_bin.76.purify	202104TB-W25-N1	2021-BQZBHK-W2	River	Tibet	1128_1	1446	4406	5683528	0.57041	80.91	4.85	50	2	2	2	38	56.66	Medium	d__Bacteria;p__Chloroflexota;c__Anaerolineae;o__Caldilineales;f__Caldilineaceae;g__;s__	classification based on placement in class-level tree
202104TB-W25-N1_bin.78.purify	202104TB-W25-N1	2021-BQZBHK-W2	River	Tibet	1307_1	704	3745	2419471	0.63919	72.81	2.64	50	0	0	0	28	59.61	Medium	d__Bacteria;p__Chloroflexota;c__Dehalococcoidia;o__Tepidiformales;f__Tepidiformaceae;g__;s__	classification based on placement in class-level tree
202104TB-W25-N1_bin.79.purify	202104TB-W25-N1	2021-BQZBHK-W2	River	Tibet	1596_1	258	21102	3302699	0.58729	86.45	2.58	0	1	0	0	29	73.55	Medium	d__Bacteria;p__Desulfobacterota;c__Desulfobacteria;o__Desulfobacterales;f__Desulfosarcinaceae;g__Desulfosarcina;s__	classification based on placement in class-level tree
202104TB-W25-N1_bin.8.purify	202104TB-W25-N1	2021-BQZBHK-W2	River	Tibet	3269_5	922	7233	5204645	0.6373	86.58	6.42	41.67	0	0	0	36	54.48	Medium	d__Bacteria;p__Verrucomicrobiota;c__Verrucomicrobiae;o__Pedosphaerales;f__JAHDYP01;g__JAHDYP01;s__	classification based on placement in class-level tree
202104TB-W25-N1_bin.81.purify	202104TB-W25-N1	2021-BQZBHK-W2	River	Tibet	2077_1	999	3434	3169572	0.68839	59.81	3.1	9.09	0	0	0	19	44.31	Medium	d__Bacteria;p__Pseudomonadota;c__Gammaproteobacteria;o__Pseudomonadales;f__HTCC2089;g__;s__	classification based on placement in class-level tree
202104TB-W25-N1_bin.82.purify	202104TB-W25-N1	2021-BQZBHK-W2	River	Tibet	2531_1	639	5359	2963896	0.56335	76.67	7.53	20.41	0	0	0	23	39.02	Medium	d__Bacteria;p__Pseudomonadota;c__Gammaproteobacteria;o__JAHJQQ01;f__JAHJQQ01;g__JAHJQQ01;s__	classification based on placement in class-level tree	Genome not assigned to closest species as it falls outside its pre-defined ANI radius
202104TB-W25-N1_bin.83.purify	202104TB-W25-N1	2021-BQZBHK-W2	River	Tibet	2269_1	222	26080	3456010	0.59319	87.11	4.83	12	1	1	1	35	62.96	Medium	d__Bacteria;p__Pseudomonadota;c__Gammaproteobacteria;o__Woeseiales;f__Woeseiaceae;g__;s__	classification based on placement in class-level tree
202104TB-W25-N1_bin.84.purify	202104TB-W25-N1	2021-BQZBHK-W2	River	Tibet	3250_4	406	8911	2644942	0.6333	83.06	5.21	57.14	1	0	1	38	57.01	Medium	d__Bacteria;p__Pseudomonadota;c__Gammaproteobacteria;o__Competibacterales;f__Competibacteraceae;g__REEE01;s__	classification based on placement in class-level tree	Genome not assigned to closest species as it falls outside its pre-defined ANI radius
202104TB-W25-N1_bin.87.purify	202104TB-W25-N1	2021-BQZBHK-W2	River	Tibet	1199_1	374	24239	5258821	0.57271	98.18	5.64	14.29	1	0	0	37	69.98	Medium	d__Bacteria;p__Chloroflexota;c__Anaerolineae;o__Promineofilales;f__Promineofilaceae;g__SLGK01;s__	classification based on placement in class-level tree	Genome not assigned to closest species as it falls outside its pre-defined ANI radius
202104TB-W25-N1_bin.89.purify*	202104TB-W25-N1	2021-BQZBHK-W2	River	Tibet	1555_1	88	95003	3293367	0.54657	97.4	1.61	33.33	2	0	0	43	89.35	Medium	d__Bacteria;p__Desulfobacterota;c__Desulfobacteria;o__Desulfobacterales;f__Desulfobacteraceae;g__Desulfotignum;s__	classification based on placement in class-level tree	Genome not assigned to closest species as it falls outside its pre-defined ANI radius
202104TB-W25-N1_bin.91.purify	202104TB-W25-N1	2021-BQZBHK-W2	River	Tibet	1912_2	440	19226	4513136	0.69416	82.76	0.86	100	0	1	1	45	78.46	Medium	d__Bacteria;p__Gemmatimonadota;c__Gemmatimonadetes;o__Longimicrobiales;f__UBA6960;g__;s__	classification based on placement in class-level tree
202104TB-W25-N1_bin.92.purify*	202104TB-W25-N1	2021-BQZBHK-W2	River	Tibet	2353_2	2464	1717	4172064	0.67486	50.97	9.81	7.41	0	1	0	33	1.92	Medium	d__Bacteria;p__Acidobacteriota;c__Vicinamibacteria;o__Vicinamibacterales;f__Vicinamibacteraceae;g__;s__	classification based on placement in class-level tree	Genome has more than 14.2% of markers with multiple hits
202104TB-W25-N1_bin.94.purify	202104TB-W25-N1	2021-BQZBHK-W2	River	Tibet	1890_1	325	9662	2375898	0.52801	84.61	2.46	80	1	1	1	31	72.31	Medium	d__Bacteria;p__Bacteroidota;c__Bacteroidia;o__Chitinophagales;f__S012-47;g__CAJXXO01;s__	classification based on placement in class-level tree
202104TB-W25-N1_bin.95.purify	202104TB-W25-N1	2021-BQZBHK-W2	River	Tibet	2801_1	140	49703	2888405	0.66952	93.08	2.15	43.48	1	1	1	33	82.33	High	d__Bacteria;p__Pseudomonadota;c__Gammaproteobacteria;o__XN24;f__XN24;g__XN24;s__	classification based on placement in class-level tree	Genome not assigned to closest species as it falls outside its pre-defined ANI radius
202104TB-W25-N1_bin.98.purify	202104TB-W25-N1	2021-BQZBHK-W2	River	Tibet	554_2	169	12232	1328502	0.35537	95.56	1.45	50	0	0	0	22	88.31	Medium	d__Bacteria;p__Bacillota;c__Bacilli;o__Acholeplasmatales;f__Acholeplasmataceae;g__;s__	classification based on placement in class-level tree
202104TB-W26-N1_bin.10.purify	202104TB-W26-N1	2021-BQZBHK-W3	River	Tibet	3921_1	674	4782	2732160	0.39591	74.46	3.33	62.5	1	0	1	19	57.81	Medium	d__Bacteria;p__Bacteroidota;c__Bacteroidia;o__Bacteroidales;f__Prolixibacteraceae;g__Draconibacterium;s__	classification based on placement in class-level tree	Genome not assigned to closest species as it falls outside its pre-defined ANI radius
202104TB-W26-N1_bin.102.purify*	202104TB-W26-N1	2021-BQZBHK-W3	River	Tibet	1978_0	390	9449	2679943	0.64001	92.98	3.71	54.55	1	0	1	42	74.43	Medium	d__Bacteria;p__Pseudomonadota;c__Alphaproteobacteria;o__Sphingomonadales;f__Sphingomonadaceae;g__Polymorphobacter;s__	classification based on placement in class-level tree	Genome not assigned to closest species as it falls outside its pre-defined ANI radius
202104TB-W26-N1_bin.103.purify	202104TB-W26-N1	2021-BQZBHK-W3	River	Tibet	4614_1	408	8112	2588501	0.47366	81.27	2.06	60	0	0	0	22	70.97	Medium	d__Bacteria;p__Bacteroidota;c__Bacteroidia;o__Flavobacteriales;f__Cryomorphaceae;g__;s__	classification based on placement in class-level tree
202104TB-W26-N1_bin.104.purify	202104TB-W26-N1	2021-BQZBHK-W3	River	Tibet	2120_1	383	18749	4113503	0.60574	94.07	8.83	20.83	0	0	0	43	49.92	Medium	d__Bacteria;p__Pseudomonadota;c__Alphaproteobacteria;o__Rhodobacterales;f__Rhodobacteraceae;g__EhC02;s__	classification based on placement in class-level tree	Genome not assigned to closest species as it falls outside its pre-defined ANI radius
202104TB-W26-N1_bin.106.purify	202104TB-W26-N1	2021-BQZBHK-W3	River	Tibet	2233_2	828	4587	3369007	0.58904	68.64	1	50	0	0	0	14	63.64	Medium	d__Bacteria;p__Bacteroidota;c__Bacteroidia;o__Chitinophagales;f__Saprospiraceae;g__;s__	classification based on placement in class-level tree
202104TB-W26-N1_bin.108.purify*	202104TB-W26-N1	2021-BQZBHK-W3	River	Tibet	4183_0	131	12965	1121824	0.38157	66.5	0.99	100	1	0	2	34	61.55	Medium	d__Bacteria;p__Patescibacteria;c__Paceibacteria;o__Moranbacterales;f__DUUL01;g__UBA2772;s__	classification based on placement in class-level tree
202104TB-W26-N1_bin.109.purify	202104TB-W26-N1	2021-BQZBHK-W3	River	Tibet	3982_1	270	14617	2778643	0.46394	78	4.05	54.55	1	1	1	29	57.75	Medium	d__Bacteria;p__Bacteroidota;c__Bacteroidia;o__Bacteroidales;f__GCA-2748055;g__M55B112;s__	classification based on placement in class-level tree
202104TB-W26-N1_bin.11.purify	202104TB-W26-N1	2021-BQZBHK-W3	River	Tibet	3969_1	554	5296	2473284	0.41924	79.6	1.9	28.57	1	1	1	42	70.1	Medium	d__Bacteria;p__Bacteroidota;c__Bacteroidia;o__Bacteroidales;f__UBA7960;g__;s__	classification based on placement in class-level tree
202104TB-W26-N1_bin.110.purify	202104TB-W26-N1	2021-BQZBHK-W3	River	Tibet	4321_1	437	8200	2576653	0.3756	90.79	2.77	87.5	1	0	0	16	76.94	Medium	d__Bacteria;p__Bacillota_A;c__Clostridia;o__Tissierellales;f__Dethiosulfatibacteraceae;g__38-11;s__	classification based on placement in class-level tree	Genome not assigned to closest species as it falls outside its pre-defined ANI radius
202104TB-W26-N1_bin.112.purify*	202104TB-W26-N1	2021-BQZBHK-W3	River	Tibet	2116_1	414	8409	2783056	0.58557	91.68	3.69	94.74	0	0	0	32	73.23	Medium	d__Bacteria;p__Pseudomonadota;c__Alphaproteobacteria;o__Rhodobacterales;f__Rhodobacteraceae;g__Yoonia;s__	classification based on placement in class-level tree	Genome not assigned to closest species as it falls outside its pre-defined ANI radius
202104TB-W26-N1_bin.117.purify*	202104TB-W26-N1	2021-BQZBHK-W3	River	Tibet	1598_0	686	3532	2196829	0.44544	64.1	0.8	0	0	1	0	14	60.1	Medium	d__Bacteria;p__Spirochaetota;c__Spirochaetia;o__DSM-27196;f__Salinispiraceae;g__SKVS01;s__	classification based on placement in class-level tree
202104TB-W26-N1_bin.118.purify*	202104TB-W26-N1	2021-BQZBHK-W3	River	Tibet	1614_0	466	6148	2414189	0.44048	61.6	3.26	80	0	0	0	28	45.3	Medium	d__Bacteria;p__Desulfobacterota;c__Desulfobulbia;o__Desulfobulbales;f__Desulfocapsaceae;g__Desulforhopalus;s__	classification based on placement in class-level tree
202104TB-W26-N1_bin.120.purify	202104TB-W26-N1	2021-BQZBHK-W3	River	Tibet	1899_1	656	8683	4316548	0.55329	90.97	2.9	14.29	1	0	1	21	76.47	Medium	d__Bacteria;p__Bacteroidota;c__Bacteroidia;o__Chitinophagales;f__Saprospiraceae;g__Phaeodactylibacter;s__	classification based on placement in class-level tree
202104TB-W26-N1_bin.13.purify	202104TB-W26-N1	2021-BQZBHK-W3	River	Tibet	2569_1	881	5726	4174034	0.62612	89.87	5.54	54.17	1	0	1	40	62.17	Medium	d__Bacteria;p__Pseudomonadota;c__Gammaproteobacteria;o__Burkholderiales;f__Burkholderiaceae_B;g__Hydrogenophaga;s__Hydrogenophaga sp011390855	topological placement and ANI have congruent species assignments
202104TB-W26-N1_bin.14.purify*	202104TB-W26-N1	2021-BQZBHK-W3	River	Tibet	4012_2	356	5211	1598657	0.38963	60.58	5	46.15	0	0	0	17	35.58	Medium	d__Bacteria;p__Bacteroidota;c__Bacteroidia;o__Bacteroidales;f__PUMT01;g__;s__	classification based on placement in class-level tree
202104TB-W26-N1_bin.15.purify*	202104TB-W26-N1	2021-BQZBHK-W3	River	Tibet	3539_0	1218	2133	2436927	0.50635	71.64	2.69	60	0	4	10	29	58.19	Medium	d__Bacteria;p__Spirochaetota;c__Spirochaetia;o__DSM-27196;f__Salinispiraceae;g__SKVS01;s__	classification based on placement in class-level tree
202104TB-W26-N1_bin.19.purify*	202104TB-W26-N1	2021-BQZBHK-W3	River	Tibet	3305_0	160	13450	1465240	0.53817	60.64	6.17	23.53	1	0	1	34	29.79	Medium	d__Bacteria;p__Verrucomicrobiota;c__Kiritimatiellia;o__Kiritimatiellales;f__Tichowtungiaceae;g__Tichowtungia;s__	classification based on placement in class-level tree
202104TB-W26-N1_bin.2.purify*	202104TB-W26-N1	2021-BQZBHK-W3	River	Tibet	2486_1	845	3795	2906716	0.63871	63.79	5.17	66.67	0	0	0	14	37.94	Medium	d__Bacteria;p__Pseudomonadota;c__Gammaproteobacteria;o__Pseudomonadales;f__Halieaceae;g__Haliea;s__	classification based on placement in class-level tree
202104TB-W26-N1_bin.21.purify*	202104TB-W26-N1	2021-BQZBHK-W3	River	Tibet	2572_0	1095	2877	2996180	0.68705	52.19	2.59	50	0	0	0	23	39.24	Medium	d__Bacteria;p__Pseudomonadota;c__Gammaproteobacteria;o__Burkholderiales;f__Burkholderiaceae_B;g__Rubrivivax;s__	classification based on placement in class-level tree	Genome not assigned to closest species as it falls outside its pre-defined ANI radius
202104TB-W26-N1_bin.23.purify*	202104TB-W26-N1	2021-BQZBHK-W3	River	Tibet	1999_1	198	19666	2680913	0.6158	95.94	3.07	60	0	1	0	40	80.59	Medium	d__Bacteria;p__Pseudomonadota;c__Alphaproteobacteria;o__Sphingomonadales;f__Sphingomonadaceae;g__Erythrobacter;s__	classification based on placement in class-level tree	Genome not assigned to closest species as it falls outside its pre-defined ANI radius
202104TB-W26-N1_bin.3.purify	202104TB-W26-N1	2021-BQZBHK-W3	River	Tibet	4166_1	715	7916	4190356	0.41433	90.84	3.52	80	1	3	1	33	73.24	High	d__Bacteria;p__Bacteroidota;c__Bacteroidia;o__Cytophagales;f__Cyclobacteriaceae;g__Algoriphagus;s__	classification based on placement in class-level tree	Genome not assigned to closest species as it falls outside its pre-defined ANI radius
202104TB-W26-N1_bin.30.purify	202104TB-W26-N1	2021-BQZBHK-W3	River	Tibet	3569_1	370	9876	2578924	0.49651	78.76	0	0	0	1	0	19	78.76	Medium	d__Bacteria;p__Bacillota_A;c__Clostridia;o__Peptostreptococcales;f__Tindalliaceae;g__JAABSW01;s__	classification based on placement in class-level tree
202104TB-W26-N1_bin.32.purify*	202104TB-W26-N1	2021-BQZBHK-W3	River	Tibet	1700_0	647	5421	3020419	0.64999	68.41	3.4	0	0	0	0	22	51.41	Medium	d__Bacteria;p__Verrucomicrobiota;c__Verrucomicrobiae;o__Verrucomicrobiales;f__Akkermansiaceae;g__Haloferula;s__	classification based on placement in class-level tree	Genome not assigned to closest species as it falls outside its pre-defined ANI radius
202104TB-W26-N1_bin.33.purify*	202104TB-W26-N1	2021-BQZBHK-W3	River	Tibet	1767_0	436	12571	3652501	0.35729	87.68	6.06	18.75	1	0	2	24	57.38	Medium	d__Bacteria;p__Bacillota_A;c__Clostridia;o__Lachnospirales;f__Vallitaleaceae;g__;s__	classification based on placement in class-level tree
202104TB-W26-N1_bin.35.purify*	202104TB-W26-N1	2021-BQZBHK-W3	River	Tibet	564_1	165	19987	1689503	0.40509	83.33	1.45	100	0	0	0	20	76.08	Medium	d__Bacteria;p__Bacillota;c__Bacilli;o__Acholeplasmatales;f__;g__;s__	classification based on placement in class-level tree
202104TB-W26-N1_bin.37.purify*	202104TB-W26-N1	2021-BQZBHK-W3	River	Tibet	685_1	214	18522	2826041	0.49768	85.25	0.45	0	1	1	1	32	83	Medium	d__Bacteria;p__Bacillota_A;c__Clostridia;o__Saccharofermentanales;f__UBA5734;g__SLHU01;s__	classification based on placement in class-level tree
202104TB-W26-N1_bin.39.purify	202104TB-W26-N1	2021-BQZBHK-W3	River	Tibet	1586_7	813	3198	2432728	0.53362	73.66	4.91	54.55	0	1	0	32	49.11	Medium	d__Bacteria;p__Desulfobacterota;c__Desulfobacteria;o__Desulfobacterales;f__Desulfosalsimonadaceae;g__SURF-33;s__	classification based on placement in class-level tree	Genome not assigned to closest species as it falls outside its pre-defined ANI radius
202104TB-W26-N1_bin.4.purify*	202104TB-W26-N1	2021-BQZBHK-W3	River	Tibet	539_0	187	9168	1271054	0.35055	51.44	6.9	100	0	0	0	14	16.94	Medium	d__Bacteria;p__Bacillota;c__Bacilli;o__Erysipelotrichales;f__Erysipelotrichaceae;g__UBA6182;s__	classification based on placement in class-level tree	Genome not assigned to closest species as it falls outside its pre-defined ANI radius
202104TB-W26-N1_bin.40.purify*	202104TB-W26-N1	2021-BQZBHK-W3	River	Tibet	4177_0	576	6500	2984787	0.40885	51.88	6.9	50	1	0	0	15	17.38	Medium	d__Bacteria;p__Bacteroidota;c__Bacteroidia;o__Cytophagales;f__Cyclobacteriaceae;g__Aquiflexum_A;s__Aquiflexum_A sp023502205	topological placement and ANI have congruent species assignments
202104TB-W26-N1_bin.42.purify*	202104TB-W26-N1	2021-BQZBHK-W3	River	Tibet	3482_0	427	13167	3651827	0.51578	92.89	4.69	30.77	2	0	0	41	69.44	Medium	d__Bacteria;p__Bacillota_A;c__Clostridia;o__Acetivibrionales_A;f__DSM-8532;g__JAEWSN01;s__	classification based on placement in class-level tree	Genome has more than 10.0% of markers with multiple hits
202104TB-W26-N1_bin.46.purify	202104TB-W26-N1	2021-BQZBHK-W3	River	Tibet	4010_1	717	4555	2879826	0.51046	69.08	3.05	50	0	0	0	32	53.83	Medium	d__Bacteria;p__Bacteroidota;c__Rhodothermia;o__Balneolales;f__Cyclonatronaceae;g__RECM01;s__	classification based on placement in class-level tree	Genome not assigned to closest species as it falls outside its pre-defined ANI radius
202104TB-W26-N1_bin.47.purify*	202104TB-W26-N1	2021-BQZBHK-W3	River	Tibet	195_1	289	20226	3329236	0.39569	91.61	2.17	20	1	2	0	43	80.76	Medium	d__Bacteria;p__Bacillota_A;c__Clostridia;o__Peptostreptococcales;f__Acidaminobacteraceae;g__QQWI01;s__	classification based on placement in class-level tree
202104TB-W26-N1_bin.51.purify*	202104TB-W26-N1	2021-BQZBHK-W3	River	Tibet	349_0	74	49241	1779727	0.34909	85.31	2.17	50	2	1	0	31	74.46	Medium	d__Bacteria;p__Bacillota_B;c__Peptococcia;o__Peptococcales;f__SKKY01;g__SKKY01;s__	classification based on placement in class-level tree
202104TB-W26-N1_bin.55.purify*	202104TB-W26-N1	2021-BQZBHK-W3	River	Tibet	4674_0	539	5473	2434870	0.41141	90.11	8.31	88.89	1	1	1	34	48.56	Medium	d__Bacteria;p__Delongbacteria;c__UBA4055;o__UBA4055;f__UBA4055;g__SLFX01;s__	classification based on placement in class-level tree
202104TB-W26-N1_bin.56.purify*	202104TB-W26-N1	2021-BQZBHK-W3	River	Tibet	569_1	300	7804	1757056	0.40427	91.98	5.66	66.67	0	1	0	19	63.68	Medium	d__Bacteria;p__Bacillota;c__Bacilli;o__Erysipelotrichales;f__Erysipelotrichaceae;g__UBA2212;s__	classification based on placement in class-level tree	Genome not assigned to closest species as it falls outside its pre-defined ANI radius
202104TB-W26-N1_bin.6.purify	202104TB-W26-N1	2021-BQZBHK-W3	River	Tibet	3073_1	466	6262	2339831	0.68851	89.13	0.83	16.67	0	1	1	38	84.98	Medium	d__Bacteria;p__Cyanobacteriota;c__Cyanobacteriia;o__PCC-6307;f__Cyanobiaceae;g__NIES-981;s__NIES-981 sp024346355	topological placement and ANI have congruent species assignments
202104TB-W26-N1_bin.63.purify*	202104TB-W26-N1	2021-BQZBHK-W3	River	Tibet	4539_2	321	19346	3073066	0.40085	96.1	3.19	20	5	2	0	43	80.15	Medium	d__Bacteria;p__Bacillota_A;c__Clostridia;o__Peptostreptococcales;f__Acidaminobacteraceae;g__Fusibacter_C;s__	classification based on placement in class-level tree	Genome not assigned to closest species as it falls outside its pre-defined ANI radius
202104TB-W26-N1_bin.67.purify*	202104TB-W26-N1	2021-BQZBHK-W3	River	Tibet	1900_0	1794	2289	3752674	0.59773	52.59	0	0	0	0	0	17	52.59	Medium	d__Bacteria;p__Bacteroidota;c__Bacteroidia;o__Chitinophagales;f__Saprospiraceae;g__;s__	classification based on placement in class-level tree
202104TB-W26-N1_bin.7.purify*	202104TB-W26-N1	2021-BQZBHK-W3	River	Tibet	1721_1	618	6716	3325401	0.6056	88.41	9.54	66.67	1	0	0	37	40.71	Medium	d__Bacteria;p__Verrucomicrobiota;c__Verrucomicrobiae;o__Verrucomicrobiales;f__Akkermansiaceae;g__Luteolibacter;s__	classification based on placement in class-level tree	Genome not assigned to closest species as it falls outside its pre-defined ANI radius
202104TB-W26-N1_bin.70.purify	202104TB-W26-N1	2021-BQZBHK-W3	River	Tibet	1832_1	599	5314	2599961	0.44843	78.55	2.63	0	0	0	0	28	65.4	Medium	d__Bacteria;p__Bacteroidota;c__Bacteroidia;o__Bacteroidales;f__UBA7960;g__UBA7960;s__	classification based on placement in class-level tree
202104TB-W26-N1_bin.73.purify	202104TB-W26-N1	2021-BQZBHK-W3	River	Tibet	3995_2	390	5203	1711222	0.44263	52.33	1.63	75	0	0	0	6	44.18	Medium	d__Bacteria;p__Bacteroidota;c__Bacteroidia;o__Bacteroidales;f__F082;g__UBA6192;s__	classification based on placement in class-level tree	Genome not assigned to closest species as it falls outside its pre-defined ANI radius
202104TB-W26-N1_bin.76.purify	202104TB-W26-N1	2021-BQZBHK-W3	River	Tibet	3937_1	801	5446	3627215	0.41496	80.45	7.76	85	1	0	0	29	41.65	Medium	d__Bacteria;p__Bacteroidota;c__Bacteroidia;o__Bacteroidales;f__Prolixibacteraceae;g__UBA1413;s__	classification based on placement in class-level tree
202104TB-W26-N1_bin.78.purify	202104TB-W26-N1	2021-BQZBHK-W3	River	Tibet	4103_1	139	23384	1980256	0.36201	65.42	0.58	50	0	0	0	22	62.52	Medium	d__Bacteria;p__Bacteroidota;c__Bacteroidia;o__Flavobacteriales;f__Flavobacteriaceae;g__Winogradskyella;s__	classification based on placement in class-level tree
202104TB-W26-N1_bin.79.purify	202104TB-W26-N1	2021-BQZBHK-W3	River	Tibet	2397_1	798	5675	3641323	0.61529	77.59	5.04	66.67	0	1	0	39	52.39	Medium	d__Bacteria;p__Gemmatimonadota;c__Gemmatimonadetes;o__Gemmatimonadales;f__Gemmatimonadaceae;g__JAABRT01;s__	classification based on placement in class-level tree	Genome not assigned to closest species as it falls outside its pre-defined ANI radius
202104TB-W26-N1_bin.8.purify	202104TB-W26-N1	2021-BQZBHK-W3	River	Tibet	1555_1	126	63409	3406571	0.54559	92.88	2.58	50	2	0	0	43	79.98	Medium	d__Bacteria;p__Desulfobacterota;c__Desulfobacteria;o__Desulfobacterales;f__Desulfobacteraceae;g__Desulfotignum;s__	classification based on placement in class-level tree	Genome not assigned to closest species as it falls outside its pre-defined ANI radius
202104TB-W26-N1_bin.82.purify*	202104TB-W26-N1	2021-BQZBHK-W3	River	Tibet	1357_2	627	3677	2083886	0.6125	70.39	4.65	84.62	0	0	0	28	47.14	Medium	d__Bacteria;p__Desulfobacterota;c__Desulfovibrionia;o__Desulfovibrionales;f__Desulfomicrobiaceae;g__Desulfomicrobium;s__Desulfomicrobium sp018902545	topological placement and ANI have congruent species assignments
202104TB-W26-N1_bin.83.purify*	202104TB-W26-N1	2021-BQZBHK-W3	River	Tibet	2570_1	471	10397	3414158	0.63966	88.42	3.93	72.73	1	0	0	40	68.77	Medium	d__Bacteria;p__Pseudomonadota;c__Gammaproteobacteria;o__Burkholderiales;f__Burkholderiaceae_B;g__Hydrogenophaga;s__	classification based on placement in class-level tree	Genome not assigned to closest species as it falls outside its pre-defined ANI radius
202104TB-W26-N1_bin.84.purify*	202104TB-W26-N1	2021-BQZBHK-W3	River	Tibet	1761_1	285	20598	3729119	0.44364	97.85	3.85	36.36	1	1	0	38	78.6	Medium	d__Bacteria;p__Bacteroidota;c__Bacteroidia;o__Bacteroidales;f__Prolixibacteraceae;g__Sunxiuqinia;s__	classification based on placement in class-level tree	Genome not assigned to closest species as it falls outside its pre-defined ANI radius
202104TB-W26-N1_bin.86.purify*	202104TB-W26-N1	2021-BQZBHK-W3	River	Tibet	2196_2	1089	2644	2812120	0.57799	51.13	3.19	0	0	0	0	20	35.18	Medium	d__Bacteria;p__Pseudomonadota;c__Alphaproteobacteria;o__Rhizobiales;f__Hyphomicrobiaceae;g__CAJQQK01;s__	classification based on placement in class-level tree
202104TB-W26-N1_bin.88.purify	202104TB-W26-N1	2021-BQZBHK-W3	River	Tibet	4040_1	192	27529	3087516	0.37642	88.51	0.39	66.67	1	0	0	30	86.56	Medium	d__Bacteria;p__Bacteroidota;c__Bacteroidia;o__Flavobacteriales;f__Flavobacteriaceae;g__Sediminicola;s__	classification based on placement in class-level tree
202104TB-W26-N1_bin.89.purify	202104TB-W26-N1	2021-BQZBHK-W3	River	Tibet	4440_2	362	11814	2830780	0.35425	90.35	0.84	50	0	0	0	34	86.15	Medium	d__Bacteria;p__Bacteroidota;c__Ignavibacteria;o__Ignavibacteriales;f__Ignavibacteriaceae;g__JAGXRK01;s__	classification based on placement in class-level tree	Genome not assigned to closest species as it falls outside its pre-defined ANI radius
202104TB-W26-N1_bin.90.purify*	202104TB-W26-N1	2021-BQZBHK-W3	River	Tibet	4344_0	308	10397	2304177	0.44457	57.07	2.68	50	0	0	0	28	43.67	Medium	d__Bacteria;p__Bacteroidota;c__Bacteroidia;o__Bacteroidales;f__Marinilabiliaceae;g__Geofilum;s__	classification based on placement in class-level tree	Genome not assigned to closest species as it falls outside its pre-defined ANI radius
202104TB-W26-N1_bin.92.purify	202104TB-W26-N1	2021-BQZBHK-W3	River	Tibet	1923_3	699	7332	3826844	0.69432	82.76	2.59	100	1	1	0	40	69.81	Medium	d__Bacteria;p__Gemmatimonadota;c__Gemmatimonadetes;o__Longimicrobiales;f__UBA6960;g__SKNW01;s__SKNW01 sp007120305	topological placement and ANI have congruent species assignments
202104TB-W26-N1_bin.93.purify*	202104TB-W26-N1	2021-BQZBHK-W3	River	Tibet	2142_1	288	10374	2254104	0.65535	70.51	0.5	71.43	0	1	0	17	68.01	Medium	d__Bacteria;p__Pseudomonadota;c__Alphaproteobacteria;o__Rhodobacterales;f__Rhodobacteraceae;g__Meridianimarinicoccus;s__	classification based on placement in class-level tree	Genome not assigned to closest species as it falls outside its pre-defined ANI radius
202104TB-W26-N1_bin.98.purify*	202104TB-W26-N1	2021-BQZBHK-W3	River	Tibet	1960_1	536	13149	4456201	0.42106	93.55	2.42	0	0	0	0	40	81.45	Medium	d__Bacteria;p__Bacteroidota;c__Bacteroidia;o__Bacteroidales;f__Prolixibacteraceae;g__;s__	classification based on placement in class-level tree
202104TB-W26-N1_bin.99.purify	202104TB-W26-N1	2021-BQZBHK-W3	River	Tibet	3178_1	315	8918	2056254	0.54859	79.93	2.15	20	1	0	1	52	69.18	Medium	d__Bacteria;p__Bacillota_H;c__UBA994;o__UBA994;f__UBA994;g__UBA2296;s__	classification based on placement in class-level tree
202104TB-W29-N1_bin.1.purify	202104TB-W29-N1	2021-BQZBHK-W6	River	Tibet	1481_1	952	4163	3548506	0.5574	71.85	2.01	16.67	1	0	1	25	61.8	Medium	d__Bacteria;p__Desulfobacterota;c__Desulfobacteria;o__Desulfobacterales;f__JAABSP01;g__JAABSP01;s__	classification based on placement in class-level tree	Genome not assigned to closest species as it falls outside its pre-defined ANI radius
202104TB-W29-N1_bin.10.purify	202104TB-W29-N1	2021-BQZBHK-W6	River	Tibet	4178_1	406	14626	3829453	0.39321	89.54	4.26	44.44	1	0	0	32	68.24	Medium	d__Bacteria;p__Bacteroidota;c__Bacteroidia;o__Cytophagales;f__Cyclobacteriaceae;g__Cecembia;s__	classification based on placement in class-level tree	Genome not assigned to closest species as it falls outside its pre-defined ANI radius
202104TB-W29-N1_bin.100.purify	202104TB-W29-N1	2021-BQZBHK-W6	River	Tibet	4040_1	281	22481	3560706	0.37542	97.8	2.48	50	1	1	0	35	85.4	Medium	d__Bacteria;p__Bacteroidota;c__Bacteroidia;o__Flavobacteriales;f__Flavobacteriaceae;g__Sediminicola;s__	classification based on placement in class-level tree
202104TB-W29-N1_bin.102.purify	202104TB-W29-N1	2021-BQZBHK-W6	River	Tibet	3303_1	336	3096	1027351	0.58139	59.2	1.49	33.33	0	0	0	13	51.75	Medium	d__Bacteria;p__Verrucomicrobiota;c__Kiritimatiellia;o__Kiritimatiellales;f__Tichowtungiaceae;g__Tichowtungia;s__	classification based on placement in class-level tree
202104TB-W29-N1_bin.103.purify	202104TB-W29-N1	2021-BQZBHK-W6	River	Tibet	1555_1	103	50002	3052306	0.54933	95.46	1.94	33.33	2	1	0	42	85.76	Medium	d__Bacteria;p__Desulfobacterota;c__Desulfobacteria;o__Desulfobacterales;f__Desulfobacteraceae;g__Desulfotignum;s__	classification based on placement in class-level tree	Genome not assigned to closest species as it falls outside its pre-defined ANI radius
202104TB-W29-N1_bin.104.purify	202104TB-W29-N1	2021-BQZBHK-W6	River	Tibet	3900_2	218	23840	2939940	0.45952	92.62	2.46	50	1	0	1	38	80.32	Medium	d__Bacteria;p__Bacteroidota;c__Bacteroidia;o__Bacteroidales;f__VadinHA17;g__SLNP01;s__	classification based on placement in class-level tree
202104TB-W29-N1_bin.105.purify	202104TB-W29-N1	2021-BQZBHK-W6	River	Tibet	4632_1	248	14314	2166991	0.31451	97.56	2.24	57.14	1	1	1	31	86.36	High	d__Bacteria;p__Campylobacterota;c__Campylobacteria;o__Campylobacterales;f__Arcobacteraceae;g__UBA6211;s__	classification based on placement in class-level tree	Genome not assigned to closest species as it falls outside its pre-defined ANI radius
202104TB-W29-N1_bin.107.purify	202104TB-W29-N1	2021-BQZBHK-W6	River	Tibet	4010_1	673	5531	3112549	0.50925	55.49	0.16	0	0	0	0	25	54.69	Medium	d__Bacteria;p__Bacteroidota;c__Rhodothermia;o__Balneolales;f__Cyclonatronaceae;g__RECM01;s__	classification based on placement in class-level tree	Genome not assigned to closest species as it falls outside its pre-defined ANI radius
202104TB-W29-N1_bin.108.purify	202104TB-W29-N1	2021-BQZBHK-W6	River	Tibet	2233_2	674	9435	4743733	0.59149	93.22	0.62	0	0	0	0	22	90.12	Medium	d__Bacteria;p__Bacteroidota;c__Bacteroidia;o__Chitinophagales;f__Saprospiraceae;g__;s__	classification based on placement in class-level tree
202104TB-W29-N1_bin.109.purify*	202104TB-W29-N1	2021-BQZBHK-W6	River	Tibet	120_0	177	3675	619172	0.41171	52.57	0.85	0	1	0	2	15	48.32	Medium	d__Bacteria;p__Patescibacteria;c__Gracilibacteria;o__UBA4473;f__UBA4473;g__M50B91;s__	classification based on placement in class-level tree
202104TB-W29-N1_bin.11.purify*	202104TB-W29-N1	2021-BQZBHK-W6	River	Tibet	552_0	358	2972	993875	0.37946	50	6.9	50	0	0	0	7	15.5	Medium	d__Bacteria;p__Bacillota;c__Bacilli;o__Acholeplasmatales;f__Acholeplasmataceae;g__;s__	classification based on placement in class-level tree
202104TB-W29-N1_bin.114.purify	202104TB-W29-N1	2021-BQZBHK-W6	River	Tibet	2120_1	359	15345	3517549	0.60848	90.79	3.92	45.45	0	0	0	35	71.19	Medium	d__Bacteria;p__Pseudomonadota;c__Alphaproteobacteria;o__Rhodobacterales;f__Rhodobacteraceae;g__EhC02;s__	classification based on placement in class-level tree	Genome not assigned to closest species as it falls outside its pre-defined ANI radius
202104TB-W29-N1_bin.118.purify*	202104TB-W29-N1	2021-BQZBHK-W6	River	Tibet	76_2	220	4820	919787	0.46153	62.51	2.29	50	1	0	1	22	51.06	Medium	d__Bacteria;p__Patescibacteria;c__Gracilibacteria;o__UBA1369;f__UBA1369;g__;s__	classification based on placement in class-level tree
202104TB-W29-N1_bin.119.purify	202104TB-W29-N1	2021-BQZBHK-W6	River	Tibet	3154_1	556	3389	1765658	0.50007	53.3	3.15	16.67	0	0	0	26	37.55	Medium	d__Bacteria;p__Verrucomicrobiota;c__Kiritimatiellia;o__UBA8416;f__JAFGTH01;g__;s__	classification based on placement in class-level tree
202104TB-W29-N1_bin.12.purify	202104TB-W29-N1	2021-BQZBHK-W6	River	Tibet	3755_1	649	6881	3376965	0.40967	79.29	4.68	41.18	1	3	1	28	55.89	Medium	d__Bacteria;p__Bacteroidota;c__Bacteroidia;o__Bacteroidales;f__GCA-2748055;g__;s__	classification based on placement in class-level tree
202104TB-W29-N1_bin.121.purify	202104TB-W29-N1	2021-BQZBHK-W6	River	Tibet	683_2	568	2928	1614715	0.54178	63.59	1.65	33.33	1	0	0	16	55.34	Medium	d__Bacteria;p__Bacillota_A;c__Clostridia;o__Saccharofermentanales;f__UBA5734;g__JAAYBY01;s__	classification based on placement in class-level tree
202104TB-W29-N1_bin.122.purify	202104TB-W29-N1	2021-BQZBHK-W6	River	Tibet	3578_1	253	8870	1691407	0.49414	81.68	3.67	60	0	2	0	23	63.33	Medium	d__Bacteria;p__Bacillota_D;c__Dethiobacteria;o__DTU022;f__DTU022;g__UBA993;s__	classification based on placement in class-level tree	Genome has more than 10.0% of markers with multiple hits;Genome not assigned to closest species as it falls outside its pre-defined ANI radius
202104TB-W29-N1_bin.123.purify	202104TB-W29-N1	2021-BQZBHK-W6	River	Tibet	1586_7	668	2887	1848155	0.53037	56.31	4.41	87.5	0	0	0	19	34.26	Medium	d__Bacteria;p__Desulfobacterota;c__Desulfobacteria;o__Desulfobacterales;f__Desulfosalsimonadaceae;g__SURF-33;s__	classification based on placement in class-level tree	Genome not assigned to closest species as it falls outside its pre-defined ANI radius
202104TB-W29-N1_bin.126.purify	202104TB-W29-N1	2021-BQZBHK-W6	River	Tibet	3072_2	1403	2258	2921750	0.63253	66.28	8.97	33.33	0	0	0	36	21.43	Medium	d__Bacteria;p__Cyanobacteriota;c__Cyanobacteriia;o__PCC-6307;f__Cyanobiaceae;g__Cyanobium_A;s__	classification based on placement in class-level tree	Genome not assigned to closest species as it falls outside its pre-defined ANI radius
202104TB-W29-N1_bin.128.purify*	202104TB-W29-N1	2021-BQZBHK-W6	River	Tibet	4593_0	123	4477	463770	0.28047	56.84	0.48	100	1	0	1	31	54.44	Medium	d__Bacteria;p__Patescibacteria;c__Paceibacteria;o__UBA9983_A;f__UBA9973;g__JAGOSH01;s__	classification based on placement in class-level tree
202104TB-W29-N1_bin.132.purify	202104TB-W29-N1	2021-BQZBHK-W6	River	Tibet	3269_5	1104	3954	3886746	0.63966	76.09	5.66	46.15	0	0	0	20	47.79	Medium	d__Bacteria;p__Verrucomicrobiota;c__Verrucomicrobiae;o__Pedosphaerales;f__JAHDYP01;g__JAHDYP01;s__	classification based on placement in class-level tree
202104TB-W29-N1_bin.133.purify	202104TB-W29-N1	2021-BQZBHK-W6	River	Tibet	1609_2	446	10163	3287836	0.57574	82.75	2.46	87.5	1	0	0	31	70.45	Medium	d__Bacteria;p__Desulfobacterota;c__Desulfobulbia;o__Desulfobulbales;f__Desulfocapsaceae;g__Desulforhopalus;s__	classification based on placement in class-level tree
202104TB-W29-N1_bin.135.purify	202104TB-W29-N1	2021-BQZBHK-W6	River	Tibet	1396_1	476	4137	1709053	0.53093	79.9	3.73	37.5	1	1	0	20	61.25	Medium	d__Bacteria;p__Bacillota_A;c__Clostridia;o__DUPQ01;f__DUPQ01;g__;s__	classification based on placement in class-level tree
202104TB-W29-N1_bin.136.purify	202104TB-W29-N1	2021-BQZBHK-W6	River	Tibet	4176_1	818	4173	2966694	0.38843	53.45	5.17	100	2	1	1	16	27.6	Medium	d__Bacteria;p__Bacteroidota;c__Bacteroidia;o__Cytophagales;f__Cyclobacteriaceae;g__Aquiflexum;s__	classification based on placement in class-level tree	Genome not assigned to closest species as it falls outside its pre-defined ANI radius
202104TB-W29-N1_bin.138.purify*	202104TB-W29-N1	2021-BQZBHK-W6	River	Tibet	857_2	617	3260	1920039	0.54544	51.44	0.99	50	0	1	0	11	46.49	Medium	d__Bacteria;p__Bacteroidota;c__Bacteroidia;o__Chitinophagales;f__BACL12;g__WGOA01;s__	classification based on placement in class-level tree
202104TB-W29-N1_bin.139.purify	202104TB-W29-N1	2021-BQZBHK-W6	River	Tibet	1596_1	423	11729	3238534	0.5906	89.35	2.19	20	1	0	0	32	78.4	Medium	d__Bacteria;p__Desulfobacterota;c__Desulfobacteria;o__Desulfobacterales;f__Desulfosarcinaceae;g__Desulfosarcina;s__	classification based on placement in class-level tree
202104TB-W29-N1_bin.14.purify	202104TB-W29-N1	2021-BQZBHK-W6	River	Tibet	3937_1	589	4034	2128372	0.41589	60.95	4.06	93.33	0	0	0	18	40.65	Medium	d__Bacteria;p__Bacteroidota;c__Bacteroidia;o__Bacteroidales;f__Prolixibacteraceae;g__UBA1413;s__	classification based on placement in class-level tree
202104TB-W29-N1_bin.140.purify	202104TB-W29-N1	2021-BQZBHK-W6	River	Tibet	811_1	459	7058	2552146	0.6556	81.72	3.68	0	1	0	1	38	63.32	Medium	d__Bacteria;p__Verrucomicrobiota;c__Kiritimatiellia;o__Kiritimatiellales;f__Pontiellaceae;g__Pontiella;s__	classification based on placement in class-level tree
202104TB-W29-N1_bin.144.purify*	202104TB-W29-N1	2021-BQZBHK-W6	River	Tibet	1076_1	114	15829	1264719	0.5342	79.7	1.98	50	0	1	0	40	69.8	Medium	d__Bacteria;p__Patescibacteria;c__Gracilibacteria;o__UBA1369;f__UBA1369;g__JADZCU01;s__	classification based on placement in class-level tree
202104TB-W29-N1_bin.145.purify*	202104TB-W29-N1	2021-BQZBHK-W6	River	Tibet	1334_3	557	3188	1701429	0.53318	62.59	2.63	50	0	0	0	13	49.44	Medium	d__Bacteria;p__Desulfobacterota_F;c__WTBG01;o__CAIYCZ01;f__CAIRTM01;g__CAIRTM01;s__	classification based on placement in class-level tree
202104TB-W29-N1_bin.147.purify	202104TB-W29-N1	2021-BQZBHK-W6	River	Tibet	177_1	189	5182	836920	0.4024	52.28	0.99	100	0	0	0	27	47.33	Medium	d__Bacteria;p__Patescibacteria;c__ABY1;o__BM507;f__UBA12075;g__;s__	classification based on placement in class-level tree
202104TB-W29-N1_bin.149.purify	202104TB-W29-N1	2021-BQZBHK-W6	River	Tibet	3921_1	1082	4631	4120590	0.40057	89.05	4.1	64.29	2	0	0	31	68.55	Medium	d__Bacteria;p__Bacteroidota;c__Bacteroidia;o__Bacteroidales;f__Prolixibacteraceae;g__Draconibacterium;s__	classification based on placement in class-level tree	Genome not assigned to closest species as it falls outside its pre-defined ANI radius
202104TB-W29-N1_bin.152.purify	202104TB-W29-N1	2021-BQZBHK-W6	River	Tibet	1132_1	510	9821	3655308	0.56447	90.15	3.48	50	0	0	0	29	72.75	Medium	d__Bacteria;p__Chloroflexota;c__Anaerolineae;o__Anaerolineales;f__EnvOPS12;g__UBA8950;s__	classification based on placement in class-level tree	Genome not assigned to closest species as it falls outside its pre-defined ANI radius
202104TB-W29-N1_bin.153.purify	202104TB-W29-N1	2021-BQZBHK-W6	River	Tibet	3175_1	307	7450	1890712	0.52534	83.05	7	78.57	2	0	0	40	48.05	Medium	d__Bacteria;p__Bacillota_H;c__UBA994;o__UBA994;f__UBA994;g__UBA2296;s__	classification based on placement in class-level tree
202104TB-W29-N1_bin.154.purify	202104TB-W29-N1	2021-BQZBHK-W6	River	Tibet	3983_1	420	11362	2878085	0.42955	79.09	7.84	12.5	0	0	0	27	39.89	Medium	d__Bacteria;p__Bacteroidota;c__Bacteroidia;o__Bacteroidales;f__JAADJA01;g__JAADJA01;s__	classification based on placement in class-level tree
202104TB-W29-N1_bin.161.purify	202104TB-W29-N1	2021-BQZBHK-W6	River	Tibet	736_1	729	3047	2087180	0.57599	62.79	1.98	12.5	0	1	0	17	52.89	Medium	d__Bacteria;p__Verrucomicrobiota;c__Verrucomicrobiae;o__Opitutales;f__Verruco-01;g__Oceanipulchritudo;s__	classification based on placement in class-level tree
202104TB-W29-N1_bin.162.purify	202104TB-W29-N1	2021-BQZBHK-W6	River	Tibet	3550_2	353	4992	1524707	0.46439	78.08	8.41	40.91	0	1	0	30	36.03	Medium	d__Bacteria;p__SLNR01;c__SLNR01;o__SLNR01;f__SLNR01;g__;s__	classification based on placement in class-level tree
202104TB-W29-N1_bin.168.purify	202104TB-W29-N1	2021-BQZBHK-W6	River	Tibet	1936_1	247	15625	2671059	0.48652	87.72	4.05	44.44	0	1	0	30	67.47	Medium	d__Bacteria;p__Bacteroidota;c__Bacteroidia;o__Bacteroidales;f__JAGOPY01;g__JAGOPY01;s__	classification based on placement in class-level tree	Genome not assigned to closest species as it falls outside its pre-defined ANI radius
202104TB-W29-N1_bin.17.purify	202104TB-W29-N1	2021-BQZBHK-W6	River	Tibet	2142_1	610	5145	2603415	0.65485	64.74	7.3	28	0	0	0	19	28.24	Medium	d__Bacteria;p__Pseudomonadota;c__Alphaproteobacteria;o__Rhodobacterales;f__Rhodobacteraceae;g__Meridianimarinicoccus;s__	classification based on placement in class-level tree	Genome not assigned to closest species as it falls outside its pre-defined ANI radius
202104TB-W29-N1_bin.18.purify	202104TB-W29-N1	2021-BQZBHK-W6	River	Tibet	1894_1	776	5093	3362335	0.55424	87.47	3.98	41.67	1	0	0	29	67.57	Medium	d__Bacteria;p__Bacteroidota;c__Bacteroidia;o__Chitinophagales;f__Saprospiraceae;g__;s__	classification based on placement in class-level tree
202104TB-W29-N1_bin.19.purify*	202104TB-W29-N1	2021-BQZBHK-W6	River	Tibet	1370_1	804	8569	5051443	0.46589	94.84	1.29	50	1	0	0	40	88.39	Medium	d__Bacteria;p__Desulfobacterota;c__Desulfobacteria;o__Desulfobacterales;f__DYRC01;g__;s__	classification based on placement in class-level tree
202104TB-W29-N1_bin.2.purify	202104TB-W29-N1	2021-BQZBHK-W6	River	Tibet	557_1	197	7866	1170097	0.40254	82.11	4.78	37.5	0	0	0	20	58.21	Medium	d__Bacteria;p__Bacillota;c__Bacilli;o__Izemoplasmatales;f__Izemoplasmataceae;g__SLPE01;s__	classification based on placement in class-level tree
202104TB-W29-N1_bin.20.purify	202104TB-W29-N1	2021-BQZBHK-W6	River	Tibet	1939_1	450	7845	2557921	0.50908	78.02	7.8	0	0	0	0	16	39.02	Medium	d__Bacteria;p__Bacteroidota;c__Bacteroidia;o__Bacteroidales;f__B18-G4;g__;s__	classification based on placement in class-level tree
202104TB-W29-N1_bin.25.purify	202104TB-W29-N1	2021-BQZBHK-W6	River	Tibet	1239_2	508	3931	1800433	0.56806	64.2	2.48	75	0	0	0	16	51.8	Medium	d__Bacteria;p__Planctomycetota;c__Phycisphaerae;o__Sedimentisphaerales;f__Anaerohalosphaeraceae;g__T3Sed10-213;s__	classification based on placement in class-level tree	Genome not assigned to closest species as it falls outside its pre-defined ANI radius
202104TB-W29-N1_bin.28.purify*	202104TB-W29-N1	2021-BQZBHK-W6	River	Tibet	3726_2	707	3693	2303199	0.40497	55.17	5.17	0	0	0	0	18	29.32	Medium	d__Bacteria;p__Bacteroidota;c__Bacteroidia;o__Flavobacteriales;f__SKUL01;g__;s__	classification based on placement in class-level tree
202104TB-W29-N1_bin.31.purify	202104TB-W29-N1	2021-BQZBHK-W6	River	Tibet	1999_1	342	10369	2408186	0.61757	84.78	2.4	27.27	0	0	0	38	72.78	Medium	d__Bacteria;p__Pseudomonadota;c__Alphaproteobacteria;o__Sphingomonadales;f__Sphingomonadaceae;g__Erythrobacter;s__	classification based on placement in class-level tree	Genome not assigned to closest species as it falls outside its pre-defined ANI radius
202104TB-W29-N1_bin.37.purify*	202104TB-W29-N1	2021-BQZBHK-W6	River	Tibet	2199_0	1046	3231	3166453	0.5862	61.32	5.5	0	0	0	0	24	33.82	Medium	d__Bacteria;p__Planctomycetota;c__Phycisphaerae;o__Sedimentisphaerales;f__Anaerohalosphaeraceae;g__JACZKQ01;s__	classification based on placement in class-level tree	Genome not assigned to closest species as it falls outside its pre-defined ANI radius
202104TB-W29-N1_bin.38.purify*	202104TB-W29-N1	2021-BQZBHK-W6	River	Tibet	1240_0	450	7097	2387328	0.5464	88.07	6.92	50	0	0	1	33	53.47	Medium	d__Bacteria;p__Planctomycetota;c__Phycisphaerae;o__Sedimentisphaerales;f__Anaerohalosphaeraceae;g__;s__	classification based on placement in class-level tree
202104TB-W29-N1_bin.4.purify*	202104TB-W29-N1	2021-BQZBHK-W6	River	Tibet	3618_2	468	3363	1473841	0.42487	54.13	3.33	22.22	0	1	0	9	37.48	Medium	d__Bacteria;p__Bacteroidota;c__Bacteroidia;o__Bacteroidales;f__Tenuifilaceae;g__;s__	classification based on placement in class-level tree
202104TB-W29-N1_bin.42.purify	202104TB-W29-N1	2021-BQZBHK-W6	River	Tibet	1552_1	609	4043	2246928	0.47313	62.49	2.9	0	0	0	0	14	47.99	Medium	d__Bacteria;p__Desulfobacterota;c__Desulfobacteria;o__Desulfobacterales;f__Desulfobacteraceae;g__MADRE2;s__	classification based on placement in class-level tree
202104TB-W29-N1_bin.44.purify	202104TB-W29-N1	2021-BQZBHK-W6	River	Tibet	1322_2	418	6608	2229728	0.53846	81.97	3.03	100	1	0	1	31	66.82	Medium	d__Bacteria;p__Desulfobacterota_F;c__Desulfuromonadia;o__Desulfuromonadales;f__Geopsychrobacteraceae;g__Pelovirga;s__	classification based on placement in class-level tree	Genome not assigned to closest species as it falls outside its pre-defined ANI radius
202104TB-W29-N1_bin.45.purify*	202104TB-W29-N1	2021-BQZBHK-W6	River	Tibet	1474_4	503	2587	1276376	0.61045	50.67	0.03	0	1	0	0	20	50.52	Medium	d__Bacteria;p__Desulfobacterota;c__Desulfobulbia;o__Desulfobulbales;f__Desulfurivibrionaceae;g__Desulfurivibrio;s__	classification based on placement in class-level tree	Genome not assigned to closest species as it falls outside its pre-defined ANI radius
202104TB-W29-N1_bin.46.purify*	202104TB-W29-N1	2021-BQZBHK-W6	River	Tibet	1593_1	619	3698	2074632	0.54938	58.86	2.21	90	0	0	0	23	47.81	Medium	d__Bacteria;p__Desulfobacterota;c__Desulfobacteria;o__Desulfobacterales;f__Desulfosarcinaceae;g__Desulfatitalea;s__	classification based on placement in class-level tree
202104TB-W29-N1_bin.47.purify	202104TB-W29-N1	2021-BQZBHK-W6	River	Tibet	2517_1	473	5385	2103548	0.66349	68.1	9.48	57.14	0	1	0	20	20.7	Medium	d__Bacteria;p__Pseudomonadota;c__Gammaproteobacteria;o__Ectothiorhodospirales;f__Thioalkalivibrionaceae;g__Thioalkalivibrio_B;s__	classification based on placement in class-level tree	Genome not assigned to closest species as it falls outside its pre-defined ANI radius
202104TB-W29-N1_bin.49.purify	202104TB-W29-N1	2021-BQZBHK-W6	River	Tibet	313_1	58	26482	993689	0.53239	79.91	0.93	100	1	0	0	35	75.26	Medium	d__Archaea;p__Nanoarchaeota;c__Nanoarchaeia;o__Woesearchaeales;f__WJKR01;g__;s__
202104TB-W29-N1_bin.55.purify	202104TB-W29-N1	2021-BQZBHK-W6	River	Tibet	3881_3	251	13840	2368841	0.46538	85	6.35	21.05	0	0	0	18	53.25	Medium	d__Bacteria;p__Bacteroidota;c__Bacteroidia;o__Bacteroidales;f__VadinHA17;g__LD21;s__LD21 sp002424525	topological placement and ANI have congruent species assignments
202104TB-W29-N1_bin.57.purify	202104TB-W29-N1	2021-BQZBHK-W6	River	Tibet	3401_1	568	5127	2334678	0.59251	84.7	5.47	23.08	0	1	0	34	57.35	Medium	d__Bacteria;p__Verrucomicrobiota;c__Verrucomicrobiae;o__Chthoniobacterales;f__CAKUMP01;g__;s__	classification based on placement in class-level tree
202104TB-W29-N1_bin.59.purify	202104TB-W29-N1	2021-BQZBHK-W6	River	Tibet	3585_1	218	7785	1286588	0.48384	51.29	5.92	36.84	0	0	0	22	21.69	Medium	d__Bacteria;p__Bacillota_D;c__Dethiobacteria;o__DTU022;f__DTU022;g__;s__	classification based on placement in class-level tree
202104TB-W29-N1_bin.6.purify*	202104TB-W29-N1	2021-BQZBHK-W6	River	Tibet	3594_3	448	2679	1168825	0.51272	51.9	5.96	44.44	0	0	0	4	22.1	Medium	d__Bacteria;p__Bacillota_D;c__Dethiobacteria;o__PWVN01;f__PWVN01;g__;s__	classification based on placement in class-level tree
202104TB-W29-N1_bin.60.purify	202104TB-W29-N1	2021-BQZBHK-W6	River	Tibet	4486_1	189	15141	1634359	0.40391	93.99	0.49	100	3	1	1	39	91.54	High	d__Bacteria;p__Caldisericota;c__Caldisericia;o__UBA6126;f__UBA6126;g__T3SED10-260;s__	classification based on placement in class-level tree
202104TB-W29-N1_bin.65.purify	202104TB-W29-N1	2021-BQZBHK-W6	River	Tibet	3579_1	431	5466	2024392	0.4711	76.86	7.01	72.22	0	0	0	31	41.81	Medium	d__Bacteria;p__Bacillota_D;c__Dethiobacteria;o__DTU022;f__DTU022;g__;s__	classification based on placement in class-level tree
202104TB-W29-N1_bin.67.purify*	202104TB-W29-N1	2021-BQZBHK-W6	River	Tibet	1898_2	1154	3072	3396346	0.54797	65.13	2.02	0	0	1	0	16	55.03	Medium	d__Bacteria;p__Bacteroidota;c__Bacteroidia;o__Chitinophagales;f__Saprospiraceae;g__JACJYE01;s__	classification based on placement in class-level tree
202104TB-W29-N1_bin.68.purify*	202104TB-W29-N1	2021-BQZBHK-W6	River	Tibet	92_0	104	10396	740342	0.37473	76.93	0	0	1	0	2	27	76.93	Medium	d__Bacteria;p__Patescibacteria;c__Paceibacteria;o__UBA9983_A;f__J119;g__UBA12088;s__	classification based on placement in class-level tree
202104TB-W29-N1_bin.7.purify	202104TB-W29-N1	2021-BQZBHK-W6	River	Tibet	4016_1	235	18112	2701399	0.44656	96.19	1.71	28.57	1	1	1	35	87.64	High	d__Bacteria;p__Bacteroidota;c__Bacteroidia;o__Bacteroidales;f__PUMT01;g__;s__	classification based on placement in class-level tree
202104TB-W29-N1_bin.72.purify	202104TB-W29-N1	2021-BQZBHK-W6	River	Tibet	3969_1	590	5154	2550938	0.41758	83.49	3.51	81.25	0	0	0	35	65.94	Medium	d__Bacteria;p__Bacteroidota;c__Bacteroidia;o__Bacteroidales;f__UBA7960;g__;s__	classification based on placement in class-level tree
202104TB-W29-N1_bin.75.purify	202104TB-W29-N1	2021-BQZBHK-W6	River	Tibet	3497_1	317	4148	1154665	0.35919	67.76	3.9	60	0	0	0	8	48.26	Medium	d__Bacteria;p__Bacillota;c__Bacilli;o__ML615J-28;f__CAG-698;g__;s__	classification based on placement in class-level tree
202104TB-W29-N1_bin.76.purify	202104TB-W29-N1	2021-BQZBHK-W6	River	Tibet	3994_1	569	7126	3067328	0.44517	89.89	2.06	20	1	0	1	19	79.59	Medium	d__Bacteria;p__Bacteroidota;c__Bacteroidia;o__Bacteroidales;f__F082;g__UBA6192;s__	classification based on placement in class-level tree
202104TB-W29-N1_bin.77.purify*	202104TB-W29-N1	2021-BQZBHK-W6	River	Tibet	2490_0	342	8708	2141046	0.56662	84.57	3.42	30.77	0	0	0	23	67.47	Medium	d__Bacteria;p__Pseudomonadota;c__Gammaproteobacteria;o__Thiohalomonadales;f__Thiohalomonadaceae;g__SLDE01;s__	classification based on placement in class-level tree
202104TB-W29-N1_bin.79.purify	202104TB-W29-N1	2021-BQZBHK-W6	River	Tibet	2204_1	256	9397	1840411	0.44738	62.04	1.74	16.67	1	1	1	8	53.34	Medium	d__Bacteria;p__Bacteroidota;c__Bacteroidia;o__Bacteroidales;f__SKPS01;g__SKPS01;s__	classification based on placement in class-level tree
202104TB-W29-N1_bin.80.purify	202104TB-W29-N1	2021-BQZBHK-W6	River	Tibet	1832_1	212	21300	2885530	0.44499	93.64	3.49	70	1	1	1	32	76.19	High	d__Bacteria;p__Bacteroidota;c__Bacteroidia;o__Bacteroidales;f__UBA7960;g__UBA7960;s__	classification based on placement in class-level tree
202104TB-W29-N1_bin.81.purify	202104TB-W29-N1	2021-BQZBHK-W6	River	Tibet	551_1	267	4715	1130364	0.39734	73.66	4.02	85.71	0	0	0	9	53.56	Medium	d__Bacteria;p__Bacillota;c__Bacilli;o__Acholeplasmatales;f__Acholeplasmataceae;g__;s__	classification based on placement in class-level tree
202104TB-W29-N1_bin.83.purify	202104TB-W29-N1	2021-BQZBHK-W6	River	Tibet	1923_3	642	7670	3612697	0.69847	75.86	1.72	100	1	0	0	34	67.26	Medium	d__Bacteria;p__Gemmatimonadota;c__Gemmatimonadetes;o__Longimicrobiales;f__UBA6960;g__SKNW01;s__SKNW01 sp007120305	topological placement and ANI have congruent species assignments
202104TB-W29-N1_bin.87.purify	202104TB-W29-N1	2021-BQZBHK-W6	River	Tibet	3073_1	152	35740	2375013	0.69115	93.84	0.54	100	1	0	0	42	91.14	Medium	d__Bacteria;p__Cyanobacteriota;c__Cyanobacteriia;o__PCC-6307;f__Cyanobiaceae;g__NIES-981;s__NIES-981 sp024346355	topological placement and ANI have congruent species assignments
202104TB-W29-N1_bin.90.purify	202104TB-W29-N1	2021-BQZBHK-W6	River	Tibet	67_1	223	3146	650094	0.39904	55.12	5.01	6.67	0	0	0	13	30.07	Medium	d__Bacteria;p__Patescibacteria;c__Gracilibacteria;o__UBA1369;f__PNNO01;g__PNNO01;s__	classification based on placement in class-level tree	Genome not assigned to closest species as it falls outside its pre-defined ANI radius
202104TB-W29-N1_bin.91.purify	202104TB-W29-N1	2021-BQZBHK-W6	River	Tibet	546_1	197	9684	1337799	0.48294	97.33	0	0	1	0	0	22	97.33	Medium	d__Bacteria;p__Bacillota;c__Bacilli;o__Acholeplasmatales;f__Acholeplasmataceae;g__RECG01;s__	classification based on placement in class-level tree	Genome not assigned to closest species as it falls outside its pre-defined ANI radius
202104TB-W29-N1_bin.92.purify	202104TB-W29-N1	2021-BQZBHK-W6	River	Tibet	4144_1	287	15904	3010930	0.38732	90.97	0.47	25	2	2	0	36	88.62	Medium	d__Bacteria;p__Bacteroidota;c__Bacteroidia;o__Chitinophagales;f__Saprospiraceae;g__JADJGA01;s__	classification based on placement in class-level tree
202104TB-W29-N1_bin.94.purify	202104TB-W29-N1	2021-BQZBHK-W6	River	Tibet	4440_2	723	6395	3569228	0.35423	89.94	5.79	56.25	1	1	1	42	60.99	Medium	d__Bacteria;p__Bacteroidota;c__Ignavibacteria;o__Ignavibacteriales;f__Ignavibacteriaceae;g__JAGXRK01;s__	classification based on placement in class-level tree	Genome not assigned to closest species as it falls outside its pre-defined ANI radius
202104TB-W29-N1_bin.96.purify	202104TB-W29-N1	2021-BQZBHK-W6	River	Tibet	4004_2	363	8418	2195062	0.4774	66.31	3.24	50	1	0	1	10	50.11	Medium	d__Bacteria;p__Bacteroidota;c__Bacteroidia;o__Bacteroidales;f__UBA7960;g__SKYG01;s__	classification based on placement in class-level tree
202104TB-W29-N1_bin.98.purify	202104TB-W29-N1	2021-BQZBHK-W6	River	Tibet	3982_1	519	9093	3266533	0.46699	80.9	4.39	52.94	2	0	2	21	58.95	Medium	d__Bacteria;p__Bacteroidota;c__Bacteroidia;o__Bacteroidales;f__GCA-2748055;g__M55B112;s__	classification based on placement in class-level tree
202104TB-W30-N2_bin.102.purify*	202104TB-W30-N2	2021-BQZBHK-W7	River	Tibet	2682_4	496	4888	2094967	0.5643	66.73	4.03	14.29	0	0	0	23	46.58	Medium	d__Bacteria;p__Pseudomonadota;c__Gammaproteobacteria;o__Burkholderiales;f__Gallionellaceae;g__Sideroxyarcus;s__	classification based on placement in class-level tree	Genome not assigned to closest species as it falls outside its pre-defined ANI radius
202104TB-W30-N2_bin.12.purify*	202104TB-W30-N2	2021-BQZBHK-W7	River	Tibet	12_0	230	3125	716935	0.39498	57.63	4.7	84.62	1	0	1	34	34.13	Medium	d__Bacteria;p__Patescibacteria;c__Saccharimonadia;o__Saccharimonadales;f__CAIOMD01;g__JACKGO01;s__	classification based on placement in class-level tree	Genome has more than 11.7% of markers with multiple hits
202104TB-W30-N2_bin.14.purify	202104TB-W30-N2	2021-BQZBHK-W7	River	Tibet	3134_1	703	3590	2286089	0.61671	73.32	5.56	85.71	0	0	0	30	45.52	Medium	d__Bacteria;p__Acidobacteriota;c__Aminicenantia;o__UBA2199;f__UBA2199;g__UBA2199;s__	classification based on placement in class-level tree	Genome not assigned to closest species as it falls outside its pre-defined ANI radius
202104TB-W30-N2_bin.15.purify	202104TB-W30-N2	2021-BQZBHK-W7	River	Tibet	3309_1	865	3544	2795018	0.59739	66.8	3.04	0	0	0	0	20	51.6	Medium	d__Bacteria;p__Verrucomicrobiota;c__Verrucomicrobiae;o__Pedosphaerales;f__UBA11358;g__CAIKLQ01;s__	classification based on placement in class-level tree
202104TB-W30-N2_bin.16.purify*	202104TB-W30-N2	2021-BQZBHK-W7	River	Tibet	1540_0	783	3047	2228825	0.51566	69.37	3.23	40	0	0	0	24	53.22	Medium	d__Bacteria;p__Desulfobacterota;c__Desulfobacteria;o__Desulfobacterales;f__UBA5616;g__VMSV01;s__	classification based on placement in class-level tree	Genome not assigned to closest species as it falls outside its pre-defined ANI radius
202104TB-W30-N2_bin.18.purify	202104TB-W30-N2	2021-BQZBHK-W7	River	Tibet	4632_1	249	13546	2183109	0.31417	95.73	1.24	50	0	0	0	32	89.53	Medium	d__Bacteria;p__Campylobacterota;c__Campylobacteria;o__Campylobacterales;f__Arcobacteraceae;g__UBA6211;s__	classification based on placement in class-level tree	Genome not assigned to closest species as it falls outside its pre-defined ANI radius
202104TB-W30-N2_bin.20.purify*	202104TB-W30-N2	2021-BQZBHK-W7	River	Tibet	2597_3	460	13318	4147458	0.68367	71.55	0	0	0	1	0	31	71.55	Medium	d__Bacteria;p__Pseudomonadota;c__Gammaproteobacteria;o__Burkholderiales;f__Burkholderiaceae_B;g__Rubrivivax;s__	classification based on placement in class-level tree	Genome not assigned to closest species as it falls outside its pre-defined ANI radius
202104TB-W30-N2_bin.21.purify*	202104TB-W30-N2	2021-BQZBHK-W7	River	Tibet	999_4	434	4101	1604983	0.46174	69.46	1.11	37.5	0	0	0	21	63.91	Medium	d__Bacteria;p__Pseudomonadota;c__Gammaproteobacteria;o__Xanthomonadales;f__Xanthomonadaceae;g__Arenimonas;s__	classification based on placement in class-level tree	Genome not assigned to closest species as it falls outside its pre-defined ANI radius
202104TB-W30-N2_bin.22.purify*	202104TB-W30-N2	2021-BQZBHK-W7	River	Tibet	744_1	1087	1365	1519470	0.57863	50.25	8.03	58.33	0	0	0	10	10.1	Medium	d__Bacteria;p__Spirochaetota;c__Spirochaetia;o__Treponematales;f__UBA12059;g__UBA5200;s__	classification based on placement in class-level tree	Genome not assigned to closest species as it falls outside its pre-defined ANI radius
202104TB-W30-N2_bin.23.purify	202104TB-W30-N2	2021-BQZBHK-W7	River	Tibet	1265_1	405	5605	1800983	0.54303	64.8	3.1	44.44	0	1	0	29	49.3	Medium	d__Bacteria;p__Pseudomonadota;c__Gammaproteobacteria;o__GCA-2729495;f__GCA-2729495;g__GCA-2729495;s__	classification based on placement in class-level tree
202104TB-W30-N2_bin.29.purify	202104TB-W30-N2	2021-BQZBHK-W7	River	Tibet	46_1	192	3060	544924	0.3671	64.11	6.9	0	0	0	0	29	29.61	Medium	d__Bacteria;p__Patescibacteria;c__Dojkabacteria;o__SC72;f__SC72;g__;s__	classification based on placement in class-level tree
202104TB-W30-N2_bin.3.purify*	202104TB-W30-N2	2021-BQZBHK-W7	River	Tibet	4060_1	114	37309	1832491	0.3389	68.11	3.32	35.29	1	0	0	23	51.51	Medium	d__Bacteria;p__Bacteroidota;c__Bacteroidia;o__Flavobacteriales;f__Flavobacteriaceae;g__Flavobacterium;s__	classification based on placement in class-level tree	Genome not assigned to closest species as it falls outside its pre-defined ANI radius
202104TB-W30-N2_bin.30.purify	202104TB-W30-N2	2021-BQZBHK-W7	River	Tibet	1528_3	1163	2909	3280824	0.62294	70.5	7.72	83.33	0	0	0	25	31.9	Medium	d__Bacteria;p__Desulfobacterota;c__Desulfobacteria;o__Desulfobacterales;f__UBA2174_A;g__SpSt-501;s__	classification based on placement in class-level tree	Genome not assigned to closest species as it falls outside its pre-defined ANI radius
202104TB-W30-N2_bin.35.purify	202104TB-W30-N2	2021-BQZBHK-W7	River	Tibet	4225_3	600	4102	2177015	0.41999	56.24	1.97	80	0	0	0	16	46.39	Medium	d__Bacteria;p__Bacteroidota;c__Bacteroidia;o__Chitinophagales;f__Chitinophagaceae;g__SXYR01;s__	classification based on placement in class-level tree	Genome not assigned to closest species as it falls outside its pre-defined ANI radius
202104TB-W30-N2_bin.37.purify*	202104TB-W30-N2	2021-BQZBHK-W7	River	Tibet	3651_0	408	2940	1147862	0.46406	57.48	4.02	63.64	0	0	0	16	37.38	Medium	d__Bacteria;p__Bacillota_A;c__Clostridia;o__Peptostreptococcales;f__Anaerovoracaceae;g__;s__	classification based on placement in class-level tree
202104TB-W30-N2_bin.39.purify*	202104TB-W30-N2	2021-BQZBHK-W7	River	Tibet	4171_1	994	2759	2665287	0.41383	50.86	3.45	100	0	1	0	25	33.61	Medium	d__Bacteria;p__Bacteroidota;c__Bacteroidia;o__Cytophagales;f__Cyclobacteriaceae;g__Aquiflexum_A;s__Aquiflexum_A sp022538115	topological placement and ANI have congruent species assignments
202104TB-W30-N2_bin.41.purify*	202104TB-W30-N2	2021-BQZBHK-W7	River	Tibet	1334_7	1345	1399	1920599	0.5379	54.4	8.01	36.84	0	1	0	16	14.35	Medium	d__Bacteria;p__Desulfobacterota_F;c__WTBG01;o__CAIYCZ01;f__CAIRTM01;g__CAIRTM01;s__	classification based on placement in class-level tree
202104TB-W30-N2_bin.47.purify*	202104TB-W30-N2	2021-BQZBHK-W7	River	Tibet	1612_2	519	11911	4078539	0.50496	81.05	6.95	85.71	1	0	0	43	46.3	Medium	d__Bacteria;p__Desulfobacterota;c__Desulfobulbia;o__Desulfobulbales;f__Desulfocapsaceae;g__Desulforhopalus;s__	classification based on placement in class-level tree	Genome not assigned to closest species as it falls outside its pre-defined ANI radius
202104TB-W30-N2_bin.49.purify	202104TB-W30-N2	2021-BQZBHK-W7	River	Tibet	582_2	349	3398	1072355	0.41166	54.6	1.72	100	0	0	0	13	46	Medium	d__Bacteria;p__Bacillota;c__Bacilli;o__Erysipelotrichales;f__Erysipelotrichaceae;g__UBA2227;s__	classification based on placement in class-level tree	Genome not assigned to closest species as it falls outside its pre-defined ANI radius
202104TB-W30-N2_bin.5.purify*	202104TB-W30-N2	2021-BQZBHK-W7	River	Tibet	4331_0	256	31871	4373708	0.36333	96.53	0.51	0	0	1	0	32	93.98	Medium	d__Bacteria;p__Bacteroidota;c__Bacteroidia;o__Chitinophagales;f__Saprospiraceae;g__OLB9;s__	classification based on placement in class-level tree
202104TB-W30-N2_bin.50.purify*	202104TB-W30-N2	2021-BQZBHK-W7	River	Tibet	1133_0	536	3733	1853781	0.54356	55.2	0.55	66.67	1	1	0	23	52.45	Medium	d__Bacteria;p__Chloroflexota;c__Anaerolineae;o__Anaerolineales;f__EnvOPS12;g__UBA8950;s__UBA8950 sp022013685	topological placement and ANI have congruent species assignments
202104TB-W30-N2_bin.51.purify*	202104TB-W30-N2	2021-BQZBHK-W7	River	Tibet	3306_2	367	3323	1147231	0.56021	56.87	1.75	33.33	0	0	0	25	48.12	Medium	d__Bacteria;p__Verrucomicrobiota;c__Kiritimatiellia;o__Kiritimatiellales;f__Tichowtungiaceae;g__Tichowtungia;s__	classification based on placement in class-level tree	Genome not assigned to closest species as it falls outside its pre-defined ANI radius
202104TB-W30-N2_bin.53.purify	202104TB-W30-N2	2021-BQZBHK-W7	River	Tibet	3263_3	1326	2783	3582924	0.62775	59.93	5.14	45.45	0	1	0	18	34.23	Medium	d__Bacteria;p__Verrucomicrobiota;c__Verrucomicrobiae;o__Pedosphaerales;f__JAHDYP01;g__JAHDYP01;s__	classification based on placement in class-level tree	Genome has more than 10.8% of markers with multiple hits;Genome not assigned to closest species as it falls outside its pre-defined ANI radius
202104TB-W30-N2_bin.55.purify*	202104TB-W30-N2	2021-BQZBHK-W7	River	Tibet	87_0	373	3113	1103489	0.51136	53.39	2.27	50	0	1	0	15	42.04	Medium	d__Bacteria;p__Planctomycetota;c__Phycisphaerae;o__Sedimentisphaerales;f__GWF2-50-10;g__GWF2-50-10;s__	classification based on placement in class-level tree
202104TB-W30-N2_bin.57.purify*	202104TB-W30-N2	2021-BQZBHK-W7	River	Tibet	2105_0	737	4476	2865497	0.64967	71.37	2.22	55.56	0	0	0	26	60.27	Medium	d__Bacteria;p__Pseudomonadota;c__Alphaproteobacteria;o__Rhodobacterales;f__Rhodobacteraceae;g__Tabrizicola;s__	classification based on placement in class-level tree	Genome not assigned to closest species as it falls outside its pre-defined ANI radius
202104TB-W30-N2_bin.59.purify*	202104TB-W30-N2	2021-BQZBHK-W7	River	Tibet	1799_0	869	4482	3397214	0.41005	72.08	7.28	52.94	0	0	0	22	35.68	Medium	d__Bacteria;p__Bacteroidota;c__Bacteroidia;o__Bacteroidales;f__UBA4417;g__UBA4417;s__	classification based on placement in class-level tree
202104TB-W30-N2_bin.6.purify*	202104TB-W30-N2	2021-BQZBHK-W7	River	Tibet	3939_0	95	112578	4929863	0.41411	94.09	0.42	50	2	0	0	41	91.99	Medium	d__Bacteria;p__Bacteroidota;c__Bacteroidia;o__Bacteroidales;f__Prolixibacteraceae;g__;s__	classification based on placement in class-level tree
202104TB-W30-N2_bin.68.purify*	202104TB-W30-N2	2021-BQZBHK-W7	River	Tibet	482_0	775	4843	3259094	0.41968	75.61	4.55	50	3	0	2	32	52.86	Medium	d__Bacteria;p__Chloroflexota;c__Anaerolineae;o__Anaerolineales;f__Anaerolineaceae;g__UBA6170;s__	classification based on placement in class-level tree	Genome not assigned to closest species as it falls outside its pre-defined ANI radius
202104TB-W30-N2_bin.73.purify	202104TB-W30-N2	2021-BQZBHK-W7	River	Tibet	1721_6	687	7973	4096287	0.60356	80.46	6.95	55.56	2	0	0	38	45.71	Medium	d__Bacteria;p__Verrucomicrobiota;c__Verrucomicrobiae;o__Verrucomicrobiales;f__Akkermansiaceae;g__Luteolibacter;s__	classification based on placement in class-level tree
202104TB-W30-N2_bin.76.purify*	202104TB-W30-N2	2021-BQZBHK-W7	River	Tibet	982_0	897	4997	3849395	0.49113	79.4	4.21	28.57	1	3	2	31	58.35	Medium	d__Bacteria;p__Bacteroidota;c__Bacteroidia;o__Chitinophagales;f__Saprospiraceae;g__M3007;s__	classification based on placement in class-level tree
202104TB-W30-N2_bin.82.purify	202104TB-W30-N2	2021-BQZBHK-W7	River	Tibet	2693_1	388	6442	2003209	0.63379	72.91	7.98	66.67	1	0	0	21	33.01	Medium	d__Bacteria;p__Pseudomonadota;c__Gammaproteobacteria;o__Burkholderiales;f__Thiobacillaceae;g__;s__	classification based on placement in class-level tree
202104TB-W30-N2_bin.87.purify	202104TB-W30-N2	2021-BQZBHK-W7	River	Tibet	2701_1	383	5461	1723603	0.62487	66.14	5.17	100	0	0	0	21	40.29	Medium	d__Bacteria;p__Pseudomonadota;c__Gammaproteobacteria;o__Burkholderiales;f__Thiobacillaceae;g__Thiobacillus;s__	classification based on placement in class-level tree	Genome not assigned to closest species as it falls outside its pre-defined ANI radius
202104TB-W30-N2_bin.90.purify	202104TB-W30-N2	2021-BQZBHK-W7	River	Tibet	526_1	375	6678	1954286	0.4821	79.96	1.1	100	0	0	0	27	74.46	Medium	d__Bacteria;p__Cloacimonadota;c__Cloacimonadia;o__Cloacimonadales;f__Cloacimonadaceae;g__UBA5614;s__	classification based on placement in class-level tree	Genome not assigned to closest species as it falls outside its pre-defined ANI radius
202104TB-W30-N2_bin.91.purify*	202104TB-W30-N2	2021-BQZBHK-W7	River	Tibet	2019_3	536	6503	2776670	0.55085	83.91	3.45	78.26	1	1	1	32	66.66	Medium	d__Bacteria;p__Pseudomonadota;c__Alphaproteobacteria;o__Sphingomonadales;f__Sphingomonadaceae;g__Sphingorhabdus_B;s__	classification based on placement in class-level tree
202104TB-W30-N2_bin.95.purify	202104TB-W30-N2	2021-BQZBHK-W7	River	Tibet	1544_1	495	11892	3871529	0.47463	90.97	5	30	0	0	0	36	65.97	Medium	d__Bacteria;p__Desulfobacterota;c__Desulfobacteria;o__Desulfobacterales;f__SURF-7;g__QZKS01;s__	classification based on placement in class-level tree	Genome not assigned to closest species as it falls outside its pre-defined ANI radius
202104TB-W30-N2_bin.99.purify*	202104TB-W30-N2	2021-BQZBHK-W7	River	Tibet	161_0	470	8367	2774388	0.40488	81.3	2.79	11.11	2	0	0	34	67.35	Medium	d__Bacteria;p__Bacillota_A;c__Clostridia;o__Acetivibrionales;f__DTU013;g__;s__	classification based on placement in class-level tree
202104TB-W31-N1_bin.1.purify	202104TB-W31-N1	2021-SLCB-W1	Freshwater lake	Tibet	2302_1	330	27566	5144367	0.63271	91.4	2.56	0	1	2	1	44	78.6	High	d__Bacteria;p__Acidobacteriota;c__UBA6911;o__RPQK01;f__RPQK01;g__G020350445;s__	classification based on placement in class-level tree
202104TB-W31-N1_bin.100.purify	202104TB-W31-N1	2021-SLCB-W1	Freshwater lake	Tibet	1833_1	223	23496	3094902	0.46865	90.71	2.14	33.33	0	1	0	36	80.01	Medium	d__Bacteria;p__Bacteroidota;c__Bacteroidia;o__Bacteroidales;f__UBA7960;g__UBA7960;s__	classification based on placement in class-level tree	Genome not assigned to closest species as it falls outside its pre-defined ANI radius
202104TB-W31-N1_bin.102.purify*	202104TB-W31-N1	2021-SLCB-W1	Freshwater lake	Tibet	3036_5	871	3922	3078409	0.72829	68.97	7.76	100	0	0	0	32	30.17	Medium	d__Bacteria;p__Deinococcota;c__Deinococci;o__Deinococcales;f__Trueperaceae;g__JAABTL01;s__	classification based on placement in class-level tree	Genome not assigned to closest species as it falls outside its pre-defined ANI radius
202104TB-W31-N1_bin.103.purify	202104TB-W31-N1	2021-SLCB-W1	Freshwater lake	Tibet	4197_1	469	14231	4357896	0.44194	93.65	1.74	100	0	0	0	35	84.95	Medium	d__Bacteria;p__Bacteroidota;c__Bacteroidia;o__Chitinophagales;f__Chitinophagaceae;g__Phnomibacter;s__	classification based on placement in class-level tree
202104TB-W31-N1_bin.104.purify	202104TB-W31-N1	2021-SLCB-W1	Freshwater lake	Tibet	1876_2	327	21287	4371598	0.70667	94.62	3.29	33.33	1	1	1	45	78.17	High	d__Bacteria;p__Myxococcota_A;c__UBA9160;o__UBA9160;f__PR03;g__CAADGG01;s__	classification based on placement in class-level tree	Genome not assigned to closest species as it falls outside its pre-defined ANI radius
202104TB-W31-N1_bin.105.purify	202104TB-W31-N1	2021-SLCB-W1	Freshwater lake	Tibet	1322_2	297	8029	1846613	0.53762	82.24	0.77	100	0	0	0	23	78.39	Medium	d__Bacteria;p__Desulfobacterota_F;c__Desulfuromonadia;o__Desulfuromonadales;f__Geopsychrobacteraceae;g__Pelovirga;s__	classification based on placement in class-level tree	Genome not assigned to closest species as it falls outside its pre-defined ANI radius
202104TB-W31-N1_bin.108.purify	202104TB-W31-N1	2021-SLCB-W1	Freshwater lake	Tibet	2445_2	263	9740	1896632	0.59604	85.85	3.28	86.36	0	0	0	33	69.45	Medium	d__Bacteria;p__Pseudomonadota;c__Gammaproteobacteria;o__JAIVGZ01;f__JAIVGZ01;g__JAIVGZ01;s__	classification based on placement in class-level tree
202104TB-W31-N1_bin.109.purify	202104TB-W31-N1	2021-SLCB-W1	Freshwater lake	Tibet	1465_1	286	21932	3854056	0.61849	96.11	2.06	0	0	0	0	54	85.81	Medium	d__Bacteria;p__Verrucomicrobiota;c__Kiritimatiellia;o__SLOV01;f__SLOV01;g__SLOV01;s__	classification based on placement in class-level tree
202104TB-W31-N1_bin.111.purify	202104TB-W31-N1	2021-SLCB-W1	Freshwater lake	Tibet	3340_1	562	9711	3998429	0.51286	88.2	6.36	37.5	0	0	0	44	56.4	Medium	d__Bacteria;p__Nitrospirota;c__Nitrospiria;o__Nitrospirales;f__UBA8639;g__UBA8639;s__	classification based on placement in class-level tree	Genome not assigned to closest species as it falls outside its pre-defined ANI radius
202104TB-W31-N1_bin.112.purify	202104TB-W31-N1	2021-SLCB-W1	Freshwater lake	Tibet	2285_1	1094	4595	4436222	0.67421	80.75	6.92	65.22	0	0	0	29	46.15	Medium	d__Bacteria;p__Pseudomonadota;c__Alphaproteobacteria;o__Geminicoccales;f__Geminicoccaceae;g__SLRI01;s__	classification based on placement in class-level tree	Genome not assigned to closest species as it falls outside its pre-defined ANI radius
202104TB-W31-N1_bin.114.purify	202104TB-W31-N1	2021-SLCB-W1	Freshwater lake	Tibet	2382_1	481	5013	2071321	0.66999	73.47	5.49	16.67	0	0	0	21	46.02	Medium	d__Bacteria;p__Gemmatimonadota;c__Gemmatimonadetes;o__Gemmatimonadales;f__GWC2-71-9;g__Palsa-1233;s__	classification based on placement in class-level tree	Genome not assigned to closest species as it falls outside its pre-defined ANI radius
202104TB-W31-N1_bin.117.purify	202104TB-W31-N1	2021-SLCB-W1	Freshwater lake	Tibet	4140_1	382	14533	3566718	0.3795	94.53	1.73	25	0	0	0	23	85.88	Medium	d__Bacteria;p__Bacteroidota;c__Bacteroidia;o__Chitinophagales;f__Saprospiraceae;g__JABDLO01;s__	classification based on placement in class-level tree
202104TB-W31-N1_bin.118.purify	202104TB-W31-N1	2021-SLCB-W1	Freshwater lake	Tibet	1890_1	337	11338	2512717	0.52668	83.33	0.99	0	0	1	0	35	78.38	Medium	d__Bacteria;p__Bacteroidota;c__Bacteroidia;o__Chitinophagales;f__S012-47;g__CAJXXO01;s__	classification based on placement in class-level tree
202104TB-W31-N1_bin.119.purify	202104TB-W31-N1	2021-SLCB-W1	Freshwater lake	Tibet	3175_1	213	10512	1667861	0.52825	85.3	1.84	25	1	1	0	35	76.1	Medium	d__Bacteria;p__Bacillota_H;c__UBA994;o__UBA994;f__UBA994;g__UBA2296;s__	classification based on placement in class-level tree
202104TB-W31-N1_bin.12.purify	202104TB-W31-N1	2021-SLCB-W1	Freshwater lake	Tibet	4043_3	624	4202	2394030	0.45599	66.64	2.75	57.14	1	0	1	15	52.89	Medium	d__Bacteria;p__Bacteroidota;c__Bacteroidia;o__Chitinophagales;f__Saprospiraceae;g__JAGNXB01;s__	classification based on placement in class-level tree
202104TB-W31-N1_bin.120.purify	202104TB-W31-N1	2021-SLCB-W1	Freshwater lake	Tibet	3105_1	577	3869	1974112	0.70617	72.1	4.32	16.67	0	0	0	21	50.5	Medium	d__Bacteria;p__Chloroflexota;c__Limnocylindria;o__Limnocylindrales;f__CSP1-4;g__;s__	classification based on placement in class-level tree
202104TB-W31-N1_bin.122.purify	202104TB-W31-N1	2021-SLCB-W1	Freshwater lake	Tibet	4176_2	969	4320	3673045	0.39331	77.89	7.53	78.38	0	0	0	16	40.24	Medium	d__Bacteria;p__Bacteroidota;c__Bacteroidia;o__Cytophagales;f__Cyclobacteriaceae;g__Aquiflexum;s__	classification based on placement in class-level tree	Genome not assigned to closest species as it falls outside its pre-defined ANI radius
202104TB-W31-N1_bin.123.purify	202104TB-W31-N1	2021-SLCB-W1	Freshwater lake	Tibet	2059_1	238	17583	2792571	0.59942	85.97	1.63	66.67	0	0	0	39	77.82	Medium	d__Bacteria;p__Pseudomonadota;c__Alphaproteobacteria;o__Rhodobacterales;f__Rhodobacteraceae;g__G020447305;s__	classification based on placement in class-level tree	Genome not assigned to closest species as it falls outside its pre-defined ANI radius
202104TB-W31-N1_bin.124.purify	202104TB-W31-N1	2021-SLCB-W1	Freshwater lake	Tibet	4178_1	335	22153	3985614	0.3932	92.52	0.56	0	1	0	1	33	89.72	Medium	d__Bacteria;p__Bacteroidota;c__Bacteroidia;o__Cytophagales;f__Cyclobacteriaceae;g__Cecembia;s__	classification based on placement in class-level tree	Genome not assigned to closest species as it falls outside its pre-defined ANI radius
202104TB-W31-N1_bin.125.purify	202104TB-W31-N1	2021-SLCB-W1	Freshwater lake	Tibet	3008_1	587	7217	3282231	0.72269	88.03	2.14	50	1	1	1	35	77.33	Medium	d__Bacteria;p__Actinomycetota;c__Acidimicrobiia;o__Acidimicrobiales;f__JAEUJM01;g__;s__	classification based on placement in class-level tree
202104TB-W31-N1_bin.127.purify	202104TB-W31-N1	2021-SLCB-W1	Freshwater lake	Tibet	1217_1	1110	3809	3783734	0.65779	74.69	4.73	0	1	0	0	27	51.04	Medium	d__Bacteria;p__Chloroflexota;c__Anaerolineae;o__Anaerolineales;f__UBA6663;g__;s__	classification based on placement in class-level tree
202104TB-W31-N1_bin.128.purify	202104TB-W31-N1	2021-SLCB-W1	Freshwater lake	Tibet	2202_1	455	6934	2417368	0.47476	82.89	1.02	0	0	0	0	27	77.79	Medium	d__Bacteria;p__Verrucomicrobiota;c__Verrucomicrobiae;o__Verrucomicrobiales;f__Akkermansiaceae;g__Rubritalea;s__	classification based on placement in class-level tree
202104TB-W31-N1_bin.13.purify	202104TB-W31-N1	2021-SLCB-W1	Freshwater lake	Tibet	69_1	226	3952	816186	0.39468	71.43	0	0	0	0	0	23	71.43	Medium	d__Bacteria;p__Patescibacteria;c__Gracilibacteria;o__UBA1369;f__PNNO01;g__JAFGJT01;s__	classification based on placement in class-level tree
202104TB-W31-N1_bin.133.purify	202104TB-W31-N1	2021-SLCB-W1	Freshwater lake	Tibet	4479_1	261	50805	3946131	0.50926	91.25	0.74	0	0	2	1	39	87.55	Medium	d__Bacteria;p__Bacteroidota;c__Bacteroidia;o__Chitinophagales;f__Saprospiraceae;g__B8-G4;s__	classification based on placement in class-level tree
202104TB-W31-N1_bin.134.purify	202104TB-W31-N1	2021-SLCB-W1	Freshwater lake	Tibet	1200_1	318	23247	4550246	0.58303	92.42	3.82	0	1	1	2	42	73.32	High	d__Bacteria;p__Chloroflexota;c__Anaerolineae;o__Promineofilales;f__Promineofilaceae;g__;s__	classification based on placement in class-level tree
202104TB-W31-N1_bin.135.purify*	202104TB-W31-N1	2021-SLCB-W1	Freshwater lake	Tibet	1197_1	678	10711	4845148	0.57824	86.97	5.03	33.33	1	1	1	38	61.82	Medium	d__Bacteria;p__Chloroflexota;c__Anaerolineae;o__Promineofilales;f__Promineofilaceae;g__;s__	classification based on placement in class-level tree
202104TB-W31-N1_bin.136.purify	202104TB-W31-N1	2021-SLCB-W1	Freshwater lake	Tibet	2467_4	853	3835	2994851	0.56523	70.01	4.93	4.55	1	1	1	28	45.36	Medium	d__Bacteria;p__Pseudomonadota;c__Gammaproteobacteria;o__Pseudomonadales;f__Halieaceae;g__Halioglobus;s__	classification based on placement in class-level tree
202104TB-W31-N1_bin.137.purify	202104TB-W31-N1	2021-SLCB-W1	Freshwater lake	Tibet	291_1	247	4576	974268	0.39245	59.55	0.49	0	1	0	0	30	57.1	Medium	d__Archaea;p__Thermoproteota;c__Nitrososphaeria;o__Nitrososphaerales;f__Nitrosopumilaceae;g__Nitrosopumilus;s__		Genome not assigned to closest species as it falls outside its pre-defined ANI radius
202104TB-W31-N1_bin.14.purify	202104TB-W31-N1	2021-SLCB-W1	Freshwater lake	Tibet	4141_1	700	5556	3144316	0.35437	70.97	4.46	7.69	0	0	0	17	48.67	Medium	d__Bacteria;p__Bacteroidota;c__Bacteroidia;o__Chitinophagales;f__Saprospiraceae;g__OLB9;s__	classification based on placement in class-level tree
202104TB-W31-N1_bin.140.purify*	202104TB-W31-N1	2021-SLCB-W1	Freshwater lake	Tibet	4377_0	758	3873	2718975	0.49249	58.92	1.68	0	0	1	0	18	50.52	Medium	d__Bacteria;p__Bdellovibrionota;c__UBA2361;o__SZUA-149;f__SZUA-149;g__;s__	classification based on placement in class-level tree
202104TB-W31-N1_bin.142.purify*	202104TB-W31-N1	2021-SLCB-W1	Freshwater lake	Tibet	3765_7	2001	1593	3218745	0.58419	51.85	9.44	9.09	0	0	0	17	4.65	Medium	d__Bacteria;p__Latescibacterota;c__UBA2968;o__UBA2968;f__UBA2968;g__;s__	classification based on placement in class-level tree
202104TB-W31-N1_bin.144.purify	202104TB-W31-N1	2021-SLCB-W1	Freshwater lake	Tibet	1468_1	293	13015	2632489	0.64613	75.17	1.72	100	1	1	1	35	66.57	Medium	d__Bacteria;p__Pseudomonadota;c__Gammaproteobacteria;o__Xanthomonadales;f__Wenzhouxiangellaceae;g__Wenzhouxiangella;s__	classification based on placement in class-level tree	Genome not assigned to closest species as it falls outside its pre-defined ANI radius
202104TB-W31-N1_bin.145.purify	202104TB-W31-N1	2021-SLCB-W1	Freshwater lake	Tibet	2721_1	415	10739	2902052	0.6319	89.29	2.73	46.15	1	0	0	39	75.64	Medium	d__Bacteria;p__Pseudomonadota;c__Gammaproteobacteria;o__Burkholderiales;f__Rhodocyclaceae;g__JACOUN01;s__	classification based on placement in class-level tree
202104TB-W31-N1_bin.146.purify*	202104TB-W31-N1	2021-SLCB-W1	Freshwater lake	Tibet	4010_3	655	4528	2635669	0.50563	57.92	6.53	81.25	0	0	0	27	25.27	Medium	d__Bacteria;p__Bacteroidota;c__Rhodothermia;o__Balneolales;f__Cyclonatronaceae;g__RECM01;s__	classification based on placement in class-level tree	Genome not assigned to closest species as it falls outside its pre-defined ANI radius
202104TB-W31-N1_bin.147.purify*	202104TB-W31-N1	2021-SLCB-W1	Freshwater lake	Tibet	4126_0	181	5338	832238	0.41119	64.57	0	0	0	0	0	21	64.57	Medium	d__Bacteria;p__Dependentiae;c__Babeliae;o__Babeliales;f__Vermiphilaceae;g__;s__	classification based on placement in class-level tree
202104TB-W31-N1_bin.148.purify*	202104TB-W31-N1	2021-SLCB-W1	Freshwater lake	Tibet	1689_1	712	3722	2398854	0.61447	74.08	7.37	76.92	0	0	0	29	37.23	Medium	d__Bacteria;p__Verrucomicrobiota;c__Verrucomicrobiae;o__Verrucomicrobiales;f__Akkermansiaceae;g__Luteolibacter;s__	classification based on placement in class-level tree	Genome not assigned to closest species as it falls outside its pre-defined ANI radius
202104TB-W31-N1_bin.15.purify	202104TB-W31-N1	2021-SLCB-W1	Freshwater lake	Tibet	3578_1	210	8888	1345819	0.50543	61.21	7.52	63.16	0	1	0	10	23.61	Medium	d__Bacteria;p__Bacillota_D;c__Dethiobacteria;o__DTU022;f__DTU022;g__UBA993;s__	classification based on placement in class-level tree	Genome has more than 10.0% of markers with multiple hits;Genome not assigned to closest species as it falls outside its pre-defined ANI radius
202104TB-W31-N1_bin.151.purify	202104TB-W31-N1	2021-SLCB-W1	Freshwater lake	Tibet	2403_1	333	13250	2784004	0.6882	92.76	4.5	20	1	0	1	36	70.26	Medium	d__Bacteria;p__Gemmatimonadota;c__Gemmatimonadetes;o__Gemmatimonadales;f__Gemmatimonadaceae;g__PNKF01;s__	classification based on placement in class-level tree	Genome not assigned to closest species as it falls outside its pre-defined ANI radius
202104TB-W31-N1_bin.153.purify	202104TB-W31-N1	2021-SLCB-W1	Freshwater lake	Tibet	4040_1	455	8830	2823430	0.37531	84.3	2.41	61.54	0	1	0	21	72.25	Medium	d__Bacteria;p__Bacteroidota;c__Bacteroidia;o__Flavobacteriales;f__Flavobacteriaceae;g__Sediminicola;s__	classification based on placement in class-level tree
202104TB-W31-N1_bin.154.purify	202104TB-W31-N1	2021-SLCB-W1	Freshwater lake	Tibet	2523_1	179	21809	2373391	0.68259	74.14	0	0	0	1	0	38	74.14	Medium	d__Bacteria;p__Pseudomonadota;c__Gammaproteobacteria;o__GCA-2729495;f__GCA-2729495;g__JAFIFS01;s__	classification based on placement in class-level tree
202104TB-W31-N1_bin.155.purify	202104TB-W31-N1	2021-SLCB-W1	Freshwater lake	Tibet	1591_1	543	10337	3802780	0.59369	93.98	3.09	12.5	0	0	0	37	78.53	Medium	d__Bacteria;p__Desulfobacterota;c__Desulfobacteria;o__Desulfobacterales;f__Desulfosarcinaceae;g__Desulfatitalea;s__	classification based on placement in class-level tree	Genome not assigned to closest species as it falls outside its pre-defined ANI radius
202104TB-W31-N1_bin.156.purify*	202104TB-W31-N1	2021-SLCB-W1	Freshwater lake	Tibet	4486_3	314	3473	1010019	0.40286	56.47	3.57	0	0	0	0	30	38.62	Medium	d__Bacteria;p__Caldisericota;c__Caldisericia;o__UBA6126;f__UBA6126;g__T3SED10-260;s__	classification based on placement in class-level tree
202104TB-W31-N1_bin.157.purify	202104TB-W31-N1	2021-SLCB-W1	Freshwater lake	Tibet	4096_2	214	12069	1763462	0.36799	74.75	3.08	38.46	1	1	1	26	59.35	Medium	d__Bacteria;p__Bacteroidota;c__Bacteroidia;o__Flavobacteriales;f__Flavobacteriaceae;g__Planktosalinus;s__	classification based on placement in class-level tree	Genome not assigned to closest species as it falls outside its pre-defined ANI radius
202104TB-W31-N1_bin.159.purify	202104TB-W31-N1	2021-SLCB-W1	Freshwater lake	Tibet	1913_2	437	17188	4123296	0.6711	93.41	8.79	10	2	2	2	40	49.46	Medium	d__Bacteria;p__Gemmatimonadota;c__Gemmatimonadetes;o__Longimicrobiales;f__UBA6960;g__;s__	classification based on placement in class-level tree
202104TB-W31-N1_bin.16.purify	202104TB-W31-N1	2021-SLCB-W1	Freshwater lake	Tibet	2750_1	526	7792	3127330	0.66338	69.65	0.81	0	0	0	0	19	65.6	Medium	d__Bacteria;p__Pseudomonadota;c__Gammaproteobacteria;o__Pseudomonadales;f__HTCC2089;g__UBA7803;s__	classification based on placement in class-level tree
202104TB-W31-N1_bin.160.purify	202104TB-W31-N1	2021-SLCB-W1	Freshwater lake	Tibet	2769_1	1253	3742	4155387	0.63708	75.79	8.76	7.35	0	0	1	34	31.99	Medium	d__Bacteria;p__Pseudomonadota;c__Gammaproteobacteria;o__Xanthomonadales;f__Xanthomonadaceae;g__JANJTY01;s__	classification based on placement in class-level tree
202104TB-W31-N1_bin.162.purify	202104TB-W31-N1	2021-SLCB-W1	Freshwater lake	Tibet	3293_1	775	10520	5360258	0.55661	81.36	1.82	0	0	1	1	43	72.26	Medium	d__Bacteria;p__Nitrospirota;c__Nitrospiria;o__Nitrospirales;f__Nitrospiraceae;g__Palsa-1315;s__	classification based on placement in class-level tree	Genome not assigned to closest species as it falls outside its pre-defined ANI radius
202104TB-W31-N1_bin.164.purify	202104TB-W31-N1	2021-SLCB-W1	Freshwater lake	Tibet	2931_1	356	10438	2580273	0.69892	94.68	4.27	40	1	1	1	41	73.33	High	d__Bacteria;p__Actinomycetota;c__Acidimicrobiia;o__UBA5794;f__JAENVV01;g__JAHEFX01;s__	classification based on placement in class-level tree
202104TB-W31-N1_bin.166.purify	202104TB-W31-N1	2021-SLCB-W1	Freshwater lake	Tibet	776_1	245	16658	2518420	0.4102	92.71	3.19	57.14	2	0	0	26	76.76	Medium	d__Bacteria;p__Bacteroidota;c__Rhodothermia;o__Balneolales;f__Balneolaceae;g__UBA2664;s__	classification based on placement in class-level tree	Genome not assigned to closest species as it falls outside its pre-defined ANI radius
202104TB-W31-N1_bin.167.purify	202104TB-W31-N1	2021-SLCB-W1	Freshwater lake	Tibet	778_3	505	18171	5799008	0.42697	92.57	1.83	40	0	0	0	28	83.42	Medium	d__Bacteria;p__Bacteroidota;c__Bacteroidia;o__Chitinophagales;f__Saprospiraceae;g__JABDMH01;s__	classification based on placement in class-level tree
202104TB-W31-N1_bin.168.purify	202104TB-W31-N1	2021-SLCB-W1	Freshwater lake	Tibet	450_1	639	4206	2438911	0.51924	55.18	5.45	0	0	0	0	21	27.93	Medium	d__Bacteria;p__Chloroflexota;c__Anaerolineae;o__Anaerolineales;f__JABWBV01;g__;s__	classification based on placement in class-level tree
202104TB-W31-N1_bin.17.purify	202104TB-W31-N1	2021-SLCB-W1	Freshwater lake	Tibet	4439_1	312	20952	3920436	0.3607	98.32	3.63	37.5	1	1	1	42	80.17	High	d__Bacteria;p__Bacteroidota;c__Ignavibacteria;o__Ignavibacteriales;f__Ignavibacteriaceae;g__JAGXRK01;s__	classification based on placement in class-level tree
202104TB-W31-N1_bin.18.purify	202104TB-W31-N1	2021-SLCB-W1	Freshwater lake	Tibet	1474_1	208	15560	2256952	0.61236	94.05	3.12	71.43	2	0	1	42	78.45	Medium	d__Bacteria;p__Desulfobacterota;c__Desulfobulbia;o__Desulfobulbales;f__Desulfurivibrionaceae;g__Desulfurivibrio;s__	classification based on placement in class-level tree	Genome not assigned to closest species as it falls outside its pre-defined ANI radius
202104TB-W31-N1_bin.19.purify	202104TB-W31-N1	2021-SLCB-W1	Freshwater lake	Tibet	1695_1	559	5024	2392670	0.58576	77.69	3.88	42.86	1	2	1	30	58.29	Medium	d__Bacteria;p__Verrucomicrobiota;c__Verrucomicrobiae;o__Verrucomicrobiales;f__Akkermansiaceae;g__Luteolibacter;s__	classification based on placement in class-level tree
202104TB-W31-N1_bin.20.purify	202104TB-W31-N1	2021-SLCB-W1	Freshwater lake	Tibet	2722_1	472	9599	3208831	0.64513	89.69	4.95	51.72	0	0	0	39	64.94	Medium	d__Bacteria;p__Pseudomonadota;c__Gammaproteobacteria;o__Burkholderiales;f__Rhodocyclaceae;g__Azoarcus_F;s__	classification based on placement in class-level tree
202104TB-W31-N1_bin.21.purify	202104TB-W31-N1	2021-SLCB-W1	Freshwater lake	Tibet	964_1	619	8735	3966942	0.6318	93.54	7.02	33.33	1	0	1	40	58.44	Medium	d__Bacteria;p__Pseudomonadota;c__Gammaproteobacteria;o__Xanthomonadales;f__SZUA-36;g__SHZL01;s__	classification based on placement in class-level tree
202104TB-W31-N1_bin.22.purify	202104TB-W31-N1	2021-SLCB-W1	Freshwater lake	Tibet	2915_1	437	5024	1808099	0.69592	76.07	3.28	20	1	1	1	25	59.67	Medium	d__Bacteria;p__Actinomycetota;c__Acidimicrobiia;o__UBA5794;f__UBA11373;g__;s__	classification based on placement in class-level tree
202104TB-W31-N1_bin.23.purify	202104TB-W31-N1	2021-SLCB-W1	Freshwater lake	Tibet	2062_1	558	8909	3682734	0.67251	92.18	2.43	0	0	1	0	29	80.03	Medium	d__Bacteria;p__Pseudomonadota;c__Alphaproteobacteria;o__SP197;f__SP197;g__;s__	classification based on placement in class-level tree
202104TB-W31-N1_bin.24.purify	202104TB-W31-N1	2021-SLCB-W1	Freshwater lake	Tibet	1132_1	348	18609	4328747	0.55847	95.03	3.94	20	1	1	1	40	75.33	High	d__Bacteria;p__Chloroflexota;c__Anaerolineae;o__Anaerolineales;f__EnvOPS12;g__UBA8950;s__	classification based on placement in class-level tree	Genome not assigned to closest species as it falls outside its pre-defined ANI radius
202104TB-W31-N1_bin.26.purify*	202104TB-W31-N1	2021-SLCB-W1	Freshwater lake	Tibet	3936_3	708	2959	2031470	0.45195	51.96	5.62	21.43	0	0	0	13	23.86	Medium	d__Bacteria;p__Bacteroidota;c__Bacteroidia;o__Bacteroidales;f__Prolixibacteraceae;g__UBA1413;s__	classification based on placement in class-level tree
202104TB-W31-N1_bin.28.purify	202104TB-W31-N1	2021-SLCB-W1	Freshwater lake	Tibet	2930_1	243	15719	2491991	0.6575	96.58	2.74	40	0	0	0	38	82.88	Medium	d__Bacteria;p__Actinomycetota;c__Acidimicrobiia;o__UBA5794;f__UBA5794;g__SZUA-442;s__	classification based on placement in class-level tree
202104TB-W31-N1_bin.29.purify	202104TB-W31-N1	2021-SLCB-W1	Freshwater lake	Tibet	438_3	368	9212	2596712	0.46812	94.5	1.37	15.38	1	0	1	28	87.65	Medium	d__Bacteria;p__Pseudomonadota;c__Gammaproteobacteria;o__Burkholderiales;f__Nitrosomonadaceae;g__Nitrosomonas;s__	classification based on placement in class-level tree
202104TB-W31-N1_bin.3.purify	202104TB-W31-N1	2021-SLCB-W1	Freshwater lake	Tibet	1688_1	533	4341	2034494	0.55994	64.67	7.76	0	1	0	0	22	25.87	Medium	d__Bacteria;p__Verrucomicrobiota;c__Verrucomicrobiae;o__Verrucomicrobiales;f__Akkermansiaceae;g__Luteolibacter;s__	classification based on placement in class-level tree
202104TB-W31-N1_bin.32.purify*	202104TB-W31-N1	2021-SLCB-W1	Freshwater lake	Tibet	2390_3	810	4335	3023570	0.68639	90.43	4.48	66.67	1	0	1	43	68.03	Medium	d__Bacteria;p__Gemmatimonadota;c__Gemmatimonadetes;o__Gemmatimonadales;f__GWC2-71-9;g__;s__	classification based on placement in class-level tree
202104TB-W31-N1_bin.33.purify*	202104TB-W31-N1	2021-SLCB-W1	Freshwater lake	Tibet	2432_1	87	39103	1635242	0.64132	83.66	1.8	66.67	1	0	1	35	74.66	Medium	d__Bacteria;p__Pseudomonadota;c__Gammaproteobacteria;o__JAIVGZ01;f__JAIVGZ01;g__;s__	classification based on placement in class-level tree
202104TB-W31-N1_bin.38.purify	202104TB-W31-N1	2021-SLCB-W1	Freshwater lake	Tibet	1660_1	1274	3807	3780056	0.69719	58.62	5.17	33.33	0	0	0	19	32.77	Medium	d__Bacteria;p__Pseudomonadota;c__Gammaproteobacteria;o__HK1;f__HK1;g__WLWT01;s__	classification based on placement in class-level tree
202104TB-W31-N1_bin.4.purify	202104TB-W31-N1	2021-SLCB-W1	Freshwater lake	Tibet	3334_1	330	11820	2672882	0.36882	87.98	2.28	66.67	1	2	1	40	76.58	Medium	d__Bacteria;p__Bacteroidota;c__Ignavibacteria;o__SJA-28;f__B-1AR;g__OLB4;s__	classification based on placement in class-level tree
202104TB-W31-N1_bin.40.purify*	202104TB-W31-N1	2021-SLCB-W1	Freshwater lake	Tibet	2344_1	276	41105	5310751	0.68989	95.3	7.74	27.27	0	0	0	42	56.6	Medium	d__Bacteria;p__Acidobacteriota;c__Vicinamibacteria;o__Vicinamibacterales;f__2-12-FULL-66-21;g__JACCRT01;s__	classification based on placement in class-level tree	Genome not assigned to closest species as it falls outside its pre-defined ANI radius
202104TB-W31-N1_bin.41.purify	202104TB-W31-N1	2021-SLCB-W1	Freshwater lake	Tibet	4132_1	258	10386	1939062	0.38399	62.58	1.48	100	1	1	1	19	55.18	Medium	d__Bacteria;p__Bacteroidota;c__Bacteroidia;o__Cytophagales;f__Cyclobacteriaceae;g__;s__	classification based on placement in class-level tree
202104TB-W31-N1_bin.43.purify	202104TB-W31-N1	2021-SLCB-W1	Freshwater lake	Tibet	2599_2	718	10686	5216699	0.68792	93.93	5.01	60	1	1	1	48	68.88	Medium	d__Bacteria;p__Pseudomonadota;c__Gammaproteobacteria;o__Burkholderiales;f__Burkholderiaceae_B;g__Rubrivivax;s__	classification based on placement in class-level tree	Genome not assigned to closest species as it falls outside its pre-defined ANI radius
202104TB-W31-N1_bin.45.purify*	202104TB-W31-N1	2021-SLCB-W1	Freshwater lake	Tibet	1029_0	263	15746	2433606	0.56013	82.41	0.93	100	0	0	1	36	77.76	Medium	d__Bacteria;p__Armatimonadota;c__Fimbriimonadia;o__Fimbriimonadales;f__ATM1;g__;s__	classification based on placement in class-level tree
202104TB-W31-N1_bin.46.purify	202104TB-W31-N1	2021-SLCB-W1	Freshwater lake	Tibet	1081_1	182	5987	955006	0.49164	65.19	3.53	0	1	2	1	27	47.54	Medium	d__Bacteria;p__Patescibacteria;c__Gracilibacteria;o__UM-FILTER-43-11;f__UM-FILTER-43-11;g__JAFGTE01;s__	classification based on placement in class-level tree
202104TB-W31-N1_bin.48.purify	202104TB-W31-N1	2021-SLCB-W1	Freshwater lake	Tibet	1086_1	440	4955	1858701	0.66167	72.72	3.08	0	0	0	0	22	57.32	Medium	d__Bacteria;p__Chloroflexota;c__Dehalococcoidia;o__UBA2979;f__UBA2979;g__W-Chloroflexi-9;s__	classification based on placement in class-level tree
202104TB-W31-N1_bin.50.purify	202104TB-W31-N1	2021-SLCB-W1	Freshwater lake	Tibet	2248_1	500	15461	4662614	0.64382	93.01	5.81	11.11	1	1	1	39	63.96	Medium	d__Bacteria;p__Desulfobacterota_B;c__Binatia;o__HRBIN30;f__CADEER01;g__CADEER01;s__	classification based on placement in class-level tree
202104TB-W31-N1_bin.51.purify*	202104TB-W31-N1	2021-SLCB-W1	Freshwater lake	Tibet	1746_2	803	3259	2481966	0.45843	54.44	1.1	0	0	0	0	21	48.94	Medium	d__Bacteria;p__Hydrogenedentota;c__Hydrogenedentia;o__Hydrogenedentiales;f__SCBR16-9;g__SCBR16-9;s__	classification based on placement in class-level tree
202104TB-W31-N1_bin.52.purify*	202104TB-W31-N1	2021-SLCB-W1	Freshwater lake	Tibet	3682_1	128	48124	3142596	0.51476	84.62	0.85	0	1	0	1	41	80.37	Medium	d__Bacteria;p__Acidobacteriota;c__Blastocatellia;o__Pyrinomonadales;f__Pyrinomonadaceae;g__OLB17;s__	classification based on placement in class-level tree
202104TB-W31-N1_bin.54.purify	202104TB-W31-N1	2021-SLCB-W1	Freshwater lake	Tibet	1263_1	288	13256	2579126	0.57783	87.24	2.36	30.77	1	1	0	42	75.44	Medium	d__Bacteria;p__Pseudomonadota;c__Gammaproteobacteria;o__GCA-2729495;f__GCA-2729495;g__;s__	classification based on placement in class-level tree
202104TB-W31-N1_bin.57.purify	202104TB-W31-N1	2021-SLCB-W1	Freshwater lake	Tibet	4105_1	266	17472	2968077	0.35266	94.87	5.17	77.78	0	0	0	30	69.02	Medium	d__Bacteria;p__Bacteroidota;c__Bacteroidia;o__Flavobacteriales;f__Flavobacteriaceae;g__Paucihalobacter;s__	classification based on placement in class-level tree	Genome not assigned to closest species as it falls outside its pre-defined ANI radius
202104TB-W31-N1_bin.58.purify	202104TB-W31-N1	2021-SLCB-W1	Freshwater lake	Tibet	3226_1	460	11246	3731092	0.6784	88.91	1.1	0	1	1	0	44	83.41	Medium	d__Bacteria;p__Chloroflexota;c__Anaerolineae;o__UCB3;f__UCB3;g__;s__	classification based on placement in class-level tree
202104TB-W31-N1_bin.60.purify	202104TB-W31-N1	2021-SLCB-W1	Freshwater lake	Tibet	1936_1	510	3744	1778596	0.48943	61.44	2.15	0	0	0	0	15	50.69	Medium	d__Bacteria;p__Bacteroidota;c__Bacteroidia;o__Bacteroidales;f__JAGOPY01;g__JAGOPY01;s__	classification based on placement in class-level tree	Genome not assigned to closest species as it falls outside its pre-defined ANI radius
202104TB-W31-N1_bin.63.purify	202104TB-W31-N1	2021-SLCB-W1	Freshwater lake	Tibet	4017_1	261	17923	3005152	0.38904	92.86	1.7	71.43	0	1	0	26	84.36	Medium	d__Bacteria;p__Bacteroidota;c__Bacteroidia;o__AKYH767-A;f__OLB10;g__;s__	classification based on placement in class-level tree
202104TB-W31-N1_bin.64.purify	202104TB-W31-N1	2021-SLCB-W1	Freshwater lake	Tibet	3680_1	307	17979	3540099	0.51075	84.05	5.13	16.67	0	1	0	52	58.4	Medium	d__Bacteria;p__Acidobacteriota;c__Blastocatellia;o__Pyrinomonadales;f__Pyrinomonadaceae;g__OLB17;s__	classification based on placement in class-level tree
202104TB-W31-N1_bin.65.purify	202104TB-W31-N1	2021-SLCB-W1	Freshwater lake	Tibet	1555_1	80	77782	3117541	0.54902	96.75	0.02	100	2	0	0	42	96.65	Medium	d__Bacteria;p__Desulfobacterota;c__Desulfobacteria;o__Desulfobacterales;f__Desulfobacteraceae;g__Desulfotignum;s__	classification based on placement in class-level tree	Genome not assigned to closest species as it falls outside its pre-defined ANI radius
202104TB-W31-N1_bin.66.purify	202104TB-W31-N1	2021-SLCB-W1	Freshwater lake	Tibet	3374_1	292	26300	4665767	0.66207	98.29	5.13	0	2	0	0	44	72.64	Medium	d__Bacteria;p__Acidobacteriota;c__Thermoanaerobaculia;o__Gp7-AA8;f__Gp7-AA8;g__;s__	classification based on placement in class-level tree
202104TB-W31-N1_bin.67.purify*	202104TB-W31-N1	2021-SLCB-W1	Freshwater lake	Tibet	1106_0	871	5384	3960072	0.57567	68.13	1.36	100	0	1	0	17	61.33	Medium	d__Bacteria;p__Verrucomicrobiota;c__Verrucomicrobiae;o__Verrucomicrobiales;f__DEV007;g__JAACDM01;s__	classification based on placement in class-level tree
202104TB-W31-N1_bin.68.purify	202104TB-W31-N1	2021-SLCB-W1	Freshwater lake	Tibet	2906_1	93	37150	1726561	0.66936	84.62	1.28	0	0	0	0	44	78.22	Medium	d__Bacteria;p__Actinomycetota;c__Acidimicrobiia;o__UBA5794;f__UBA11373;g__;s__	classification based on placement in class-level tree
202104TB-W31-N1_bin.69.purify	202104TB-W31-N1	2021-SLCB-W1	Freshwater lake	Tibet	529_1	100	39553	2376832	0.46495	97.71	1.47	33.33	1	1	1	42	90.36	High	d__Bacteria;p__Pseudomonadota;c__Gammaproteobacteria;o__UBA4486;f__UBA4486;g__2-02-FULL-47-50;s__	classification based on placement in class-level tree	Genome not assigned to closest species as it falls outside its pre-defined ANI radius
202104TB-W31-N1_bin.7.purify*	202104TB-W31-N1	2021-SLCB-W1	Freshwater lake	Tibet	4753_0	119	8837	754282	0.45896	53.68	0	0	1	1	0	20	53.68	Medium	d__Bacteria;p__Patescibacteria;c__Microgenomatia;o__UBA1406;f__HO2-37-13b;g__;s__	classification based on placement in class-level tree
202104TB-W31-N1_bin.71.purify*	202104TB-W31-N1	2021-SLCB-W1	Freshwater lake	Tibet	1809_0	1021	2080	2206315	0.64815	52.54	7.12	2.86	1	0	1	8	16.94	Medium	d__Bacteria;p__J088;c__;o__;f__;g__;s__	classification based on placement in backbone tree
202104TB-W31-N1_bin.74.purify*	202104TB-W31-N1	2021-SLCB-W1	Freshwater lake	Tibet	1691_1	469	5698	2309507	0.51539	70.97	1.53	25	1	0	0	25	63.32	Medium	d__Bacteria;p__Verrucomicrobiota;c__Verrucomicrobiae;o__Verrucomicrobiales;f__Akkermansiaceae;g__Luteolibacter;s__	classification based on placement in class-level tree	Genome not assigned to closest species as it falls outside its pre-defined ANI radius
202104TB-W31-N1_bin.75.purify	202104TB-W31-N1	2021-SLCB-W1	Freshwater lake	Tibet	2933_5	631	3455	1801533	0.62617	58.96	5.03	72.73	3	2	1	34	33.81	Medium	d__Bacteria;p__Actinomycetota;c__Acidimicrobiia;o__UBA5794;f__ZC4RG35;g__;s__	classification based on placement in class-level tree
202104TB-W31-N1_bin.76.purify	202104TB-W31-N1	2021-SLCB-W1	Freshwater lake	Tibet	1896_2	551	6703	2927100	0.62251	64.61	3.01	50	1	0	1	16	49.56	Medium	d__Bacteria;p__Bacteroidota;c__Rhodothermia;o__Rhodothermales;f__;g__;s__	classification based on placement in class-level tree
202104TB-W31-N1_bin.77.purify	202104TB-W31-N1	2021-SLCB-W1	Freshwater lake	Tibet	1596_1	593	6963	3231484	0.58966	86.36	5.35	30	0	0	0	29	59.61	Medium	d__Bacteria;p__Desulfobacterota;c__Desulfobacteria;o__Desulfobacterales;f__Desulfosarcinaceae;g__Desulfosarcina;s__	classification based on placement in class-level tree
202104TB-W31-N1_bin.78.purify	202104TB-W31-N1	2021-SLCB-W1	Freshwater lake	Tibet	1823_3	291	23146	3388297	0.42984	91.95	2.59	36.36	1	0	0	33	79	Medium	d__Bacteria;p__Bacteroidota;c__Bacteroidia;o__Cytophagales;f__Cyclobacteriaceae;g__UBA2336;s__	classification based on placement in class-level tree	Genome has more than 15.0% of markers with multiple hits
202104TB-W31-N1_bin.79.purify	202104TB-W31-N1	2021-SLCB-W1	Freshwater lake	Tibet	2489_1	486	4860	2023181	0.58444	55.17	1.72	100	0	0	0	24	46.57	Medium	d__Bacteria;p__Pseudomonadota;c__Gammaproteobacteria;o__Thiohalomonadales;f__Thiohalomonadaceae;g__SLDE01;s__	classification based on placement in class-level tree	Genome not assigned to closest species as it falls outside its pre-defined ANI radius
202104TB-W31-N1_bin.80.purify	202104TB-W31-N1	2021-SLCB-W1	Freshwater lake	Tibet	2269_1	449	11018	3555655	0.59322	84.26	6.66	54.76	0	0	0	40	50.96	Medium	d__Bacteria;p__Pseudomonadota;c__Gammaproteobacteria;o__Woeseiales;f__Woeseiaceae;g__;s__	classification based on placement in class-level tree
202104TB-W31-N1_bin.85.purify*	202104TB-W31-N1	2021-SLCB-W1	Freshwater lake	Tibet	4504_1	193	8861	1233303	0.3732	63.53	4.07	57.14	0	0	0	40	43.18	Medium	d__Bacteria;p__Patescibacteria;c__Microgenomatia;o__GWA2-44-7;f__UBA8517;g__;s__	classification based on placement in class-level tree
202104TB-W31-N1_bin.88.purify	202104TB-W31-N1	2021-SLCB-W1	Freshwater lake	Tibet	954_1	500	14153	3567956	0.56828	61.21	1.72	100	0	1	0	25	52.61	Medium	d__Bacteria;p__Pseudomonadota;c__Gammaproteobacteria;o__Xanthomonadales;f__SZUA-36;g__SHZL01;s__	classification based on placement in class-level tree
202104TB-W31-N1_bin.91.purify	202104TB-W31-N1	2021-SLCB-W1	Freshwater lake	Tibet	2486_4	380	10563	2942603	0.63529	81.71	2.44	55.56	1	0	0	25	69.51	Medium	d__Bacteria;p__Pseudomonadota;c__Gammaproteobacteria;o__Pseudomonadales;f__Halieaceae;g__Haliea;s__	classification based on placement in class-level tree
202104TB-W31-N1_bin.92.purify	202104TB-W31-N1	2021-SLCB-W1	Freshwater lake	Tibet	1609_1	710	3378	2216356	0.57312	58.45	0	0	1	0	0	22	58.45	Medium	d__Bacteria;p__Desulfobacterota;c__Desulfobulbia;o__Desulfobulbales;f__Desulfocapsaceae;g__Desulforhopalus;s__	classification based on placement in class-level tree
202104TB-W31-N1_bin.93.purify*	202104TB-W31-N1	2021-SLCB-W1	Freshwater lake	Tibet	910_0	490	3162	1458108	0.64238	50.04	4.44	14.29	1	0	0	18	27.84	Medium	d__Bacteria;p__4484-113;c__4484-113;o__4484-113;f__JAFGCY01;g__;s__	classification based on placement in class-level tree
202104TB-W31-N1_bin.95.purify	202104TB-W31-N1	2021-SLCB-W1	Freshwater lake	Tibet	1498_1	419	15949	4422258	0.62355	97.75	3.37	33.33	0	0	0	43	80.9	Medium	d__Bacteria;p__Sumerlaeota;c__Sumerlaeia;o__SLMS01;f__JAHLLQ01;g__;s__	classification based on placement in class-level tree
202104TB-W31-N1_bin.97.purify	202104TB-W31-N1	2021-SLCB-W1	Freshwater lake	Tibet	4705_1	277	10039	1870576	0.56229	75.51	1.65	75	1	2	1	34	67.26	Medium	d__Bacteria;p__Armatimonadota;c__Fimbriimonadia;o__Fimbriimonadales;f__Fimbriimonadaceae;g__JADFMN01;s__	classification based on placement in class-level tree
202104TB-W31-N1_bin.98.purify	202104TB-W31-N1	2021-SLCB-W1	Freshwater lake	Tibet	2236_1	724	8030	4506937	0.69219	86.2	3.28	22.22	0	0	0	25	69.8	Medium	d__Bacteria;p__Desulfobacterota_B;c__Binatia;o__HRBIN30;f__;g__;s__	classification based on placement in class-level tree
202104TB-W31-N1_bin.99.purify*	202104TB-W31-N1	2021-SLCB-W1	Freshwater lake	Tibet	3403_1	463	18073	4841638	0.70824	94.59	2.56	0	0	1	0	42	81.79	Medium	d__Bacteria;p__Acidobacteriota;c__;o__;f__;g__;s__	classification based on placement in class-level tree	classification restricted to valid phylum
202104TB-W32-N1_bin.1.purify	202104TB-W32-N1	2021-SLCB-W2	Freshwater lake	Tibet	2344_1	420	12480	3845742	0.69112	70.13	4.33	14.29	0	0	0	31	48.48	Medium	d__Bacteria;p__Acidobacteriota;c__Vicinamibacteria;o__Vicinamibacterales;f__2-12-FULL-66-21;g__JACCRT01;s__	classification based on placement in class-level tree	Genome not assigned to closest species as it falls outside its pre-defined ANI radius
202104TB-W32-N1_bin.10.purify	202104TB-W32-N1	2021-SLCB-W2	Freshwater lake	Tibet	964_1	260	18988	3014299	0.6348	90.72	3.53	33.33	0	0	0	35	73.07	Medium	d__Bacteria;p__Pseudomonadota;c__Gammaproteobacteria;o__Xanthomonadales;f__SZUA-36;g__SHZL01;s__	classification based on placement in class-level tree
202104TB-W32-N1_bin.102.purify	202104TB-W32-N1	2021-SLCB-W2	Freshwater lake	Tibet	1474_1	167	23742	2386033	0.61096	95.83	3.77	71.43	1	0	1	46	76.98	Medium	d__Bacteria;p__Desulfobacterota;c__Desulfobulbia;o__Desulfobulbales;f__Desulfurivibrionaceae;g__Desulfurivibrio;s__	classification based on placement in class-level tree	Genome not assigned to closest species as it falls outside its pre-defined ANI radius
202104TB-W32-N1_bin.103.purify	202104TB-W32-N1	2021-SLCB-W2	Freshwater lake	Tibet	1591_1	178	31782	3420717	0.60105	90.32	2.9	0	1	0	1	39	75.82	Medium	d__Bacteria;p__Desulfobacterota;c__Desulfobacteria;o__Desulfobacterales;f__Desulfosarcinaceae;g__Desulfatitalea;s__	classification based on placement in class-level tree	Genome not assigned to closest species as it falls outside its pre-defined ANI radius
202104TB-W32-N1_bin.105.purify*	202104TB-W32-N1	2021-SLCB-W2	Freshwater lake	Tibet	3374_1	210	51980	4742712	0.66082	99.15	2.56	0	1	0	0	45	86.35	Medium	d__Bacteria;p__Acidobacteriota;c__Thermoanaerobaculia;o__Gp7-AA8;f__Gp7-AA8;g__;s__	classification based on placement in class-level tree
202104TB-W32-N1_bin.107.purify	202104TB-W32-N1	2021-SLCB-W2	Freshwater lake	Tibet	2599_2	546	10261	3914724	0.69522	75.86	1.72	100	0	1	0	29	67.26	Medium	d__Bacteria;p__Pseudomonadota;c__Gammaproteobacteria;o__Burkholderiales;f__Burkholderiaceae_B;g__Rubrivivax;s__	classification based on placement in class-level tree	Genome not assigned to closest species as it falls outside its pre-defined ANI radius
202104TB-W32-N1_bin.108.purify	202104TB-W32-N1	2021-SLCB-W2	Freshwater lake	Tibet	2915_1	216	15364	2058487	0.69562	89.32	4.7	33.33	1	1	1	40	65.82	Medium	d__Bacteria;p__Actinomycetota;c__Acidimicrobiia;o__UBA5794;f__UBA11373;g__;s__	classification based on placement in class-level tree
202104TB-W32-N1_bin.109.purify	202104TB-W32-N1	2021-SLCB-W2	Freshwater lake	Tibet	1896_2	514	13487	4369908	0.61721	95.36	4.64	22.22	1	0	1	30	72.16	Medium	d__Bacteria;p__Bacteroidota;c__Rhodothermia;o__Rhodothermales;f__;g__;s__	classification based on placement in class-level tree
202104TB-W32-N1_bin.11.purify	202104TB-W32-N1	2021-SLCB-W2	Freshwater lake	Tibet	3340_1	464	9533	3374118	0.5127	82.3	3.69	60	0	0	0	34	63.85	Medium	d__Bacteria;p__Nitrospirota;c__Nitrospiria;o__Nitrospirales;f__UBA8639;g__UBA8639;s__	classification based on placement in class-level tree	Genome not assigned to closest species as it falls outside its pre-defined ANI radius
202104TB-W32-N1_bin.110.purify	202104TB-W32-N1	2021-SLCB-W2	Freshwater lake	Tibet	1936_1	519	6042	2598052	0.49171	73.12	4.5	36.36	1	0	1	25	50.62	Medium	d__Bacteria;p__Bacteroidota;c__Bacteroidia;o__Bacteroidales;f__JAGOPY01;g__JAGOPY01;s__	classification based on placement in class-level tree	Genome not assigned to closest species as it falls outside its pre-defined ANI radius
202104TB-W32-N1_bin.111.purify	202104TB-W32-N1	2021-SLCB-W2	Freshwater lake	Tibet	1053_2	1653	3425	5190865	0.57425	61.4	1.46	80	0	0	0	18	54.1	Medium	d__Bacteria;p__Planctomycetota;c__Planctomycetia;o__Pirellulales;f__Pirellulaceae;g__GCA-2726245;s__	classification based on placement in class-level tree
202104TB-W32-N1_bin.112.purify	202104TB-W32-N1	2021-SLCB-W2	Freshwater lake	Tibet	4178_1	528	17951	4354491	0.39406	96.17	0.91	60	2	0	0	31	91.62	Medium	d__Bacteria;p__Bacteroidota;c__Bacteroidia;o__Cytophagales;f__Cyclobacteriaceae;g__Cecembia;s__	classification based on placement in class-level tree	Genome not assigned to closest species as it falls outside its pre-defined ANI radius
202104TB-W32-N1_bin.113.purify*	202104TB-W32-N1	2021-SLCB-W2	Freshwater lake	Tibet	3765_1	669	3117	2005969	0.56844	66.85	1.1	0	0	1	0	17	61.35	Medium	d__Bacteria;p__Latescibacterota;c__UBA2968;o__UBA2968;f__UBA2968;g__JABIFK01;s__	classification based on placement in class-level tree
202104TB-W32-N1_bin.114.purify	202104TB-W32-N1	2021-SLCB-W2	Freshwater lake	Tibet	875_1	396	8828	2616076	0.6394	84.97	0.98	0	1	1	1	41	80.07	Medium	d__Bacteria;p__Bacillota_E;c__DYFQ01;o__DYFQ01;f__;g__;s__	classification based on placement in class-level tree
202104TB-W32-N1_bin.12.purify	202104TB-W32-N1	2021-SLCB-W2	Freshwater lake	Tibet	1833_1	126	45265	3439928	0.46734	91.43	1.19	0	2	0	0	39	85.48	Medium	d__Bacteria;p__Bacteroidota;c__Bacteroidia;o__Bacteroidales;f__UBA7960;g__UBA7960;s__	classification based on placement in class-level tree	Genome not assigned to closest species as it falls outside its pre-defined ANI radius
202104TB-W32-N1_bin.120.purify	202104TB-W32-N1	2021-SLCB-W2	Freshwater lake	Tibet	2906_1	83	41970	1731351	0.66936	84.62	1.28	0	1	1	1	40	78.22	Medium	d__Bacteria;p__Actinomycetota;c__Acidimicrobiia;o__UBA5794;f__UBA11373;g__;s__	classification based on placement in class-level tree
202104TB-W32-N1_bin.121.purify	202104TB-W32-N1	2021-SLCB-W2	Freshwater lake	Tibet	1498_1	498	13469	4346540	0.6231	92.13	1.19	50	0	0	0	38	86.18	Medium	d__Bacteria;p__Sumerlaeota;c__Sumerlaeia;o__SLMS01;f__JAHLLQ01;g__;s__	classification based on placement in class-level tree
202104TB-W32-N1_bin.122.purify	202104TB-W32-N1	2021-SLCB-W2	Freshwater lake	Tibet	2445_2	226	8488	1435697	0.59708	68.34	2.68	84.62	1	0	0	26	54.94	Medium	d__Bacteria;p__Pseudomonadota;c__Gammaproteobacteria;o__JAIVGZ01;f__JAIVGZ01;g__JAIVGZ01;s__	classification based on placement in class-level tree
202104TB-W32-N1_bin.128.purify	202104TB-W32-N1	2021-SLCB-W2	Freshwater lake	Tibet	1465_1	285	20279	3800383	0.61844	96.11	2.73	0	1	0	1	42	82.46	Medium	d__Bacteria;p__Verrucomicrobiota;c__Kiritimatiellia;o__SLOV01;f__SLOV01;g__SLOV01;s__	classification based on placement in class-level tree
202104TB-W32-N1_bin.13.purify	202104TB-W32-N1	2021-SLCB-W2	Freshwater lake	Tibet	3250_4	640	4985	2711183	0.63478	79.73	5.19	84.21	1	0	0	31	53.78	Medium	d__Bacteria;p__Pseudomonadota;c__Gammaproteobacteria;o__Competibacterales;f__Competibacteraceae;g__REEE01;s__	classification based on placement in class-level tree	Genome not assigned to closest species as it falls outside its pre-defined ANI radius
202104TB-W32-N1_bin.130.purify	202104TB-W32-N1	2021-SLCB-W2	Freshwater lake	Tibet	2930_1	314	13210	2559369	0.65617	98.29	4.7	42.86	0	0	0	30	74.79	Medium	d__Bacteria;p__Actinomycetota;c__Acidimicrobiia;o__UBA5794;f__UBA5794;g__SZUA-442;s__	classification based on placement in class-level tree
202104TB-W32-N1_bin.131.purify	202104TB-W32-N1	2021-SLCB-W2	Freshwater lake	Tibet	1200_1	314	23251	4628698	0.58292	96.06	3.82	0	1	1	1	40	76.96	High	d__Bacteria;p__Chloroflexota;c__Anaerolineae;o__Promineofilales;f__Promineofilaceae;g__;s__	classification based on placement in class-level tree
202104TB-W32-N1_bin.132.purify	202104TB-W32-N1	2021-SLCB-W2	Freshwater lake	Tibet	980_1	366	16775	4231702	0.55462	89.77	2.02	25	1	1	1	34	79.67	Medium	d__Bacteria;p__Bacteroidota;c__Bacteroidia;o__Chitinophagales;f__Saprospiraceae;g__UBA2329;s__	classification based on placement in class-level tree
202104TB-W32-N1_bin.133.purify	202104TB-W32-N1	2021-SLCB-W2	Freshwater lake	Tibet	2059_1	204	25517	2854234	0.59828	92.11	0.2	100	0	0	0	37	91.11	Medium	d__Bacteria;p__Pseudomonadota;c__Alphaproteobacteria;o__Rhodobacterales;f__Rhodobacteraceae;g__G020447305;s__	classification based on placement in class-level tree	Genome not assigned to closest species as it falls outside its pre-defined ANI radius
202104TB-W32-N1_bin.134.purify*	202104TB-W32-N1	2021-SLCB-W2	Freshwater lake	Tibet	1910_2	1973	1971	3782217	0.63197	61.17	8.5	7.69	1	1	2	22	18.67	Medium	d__Bacteria;p__Gemmatimonadota;c__Gemmatimonadetes;o__Longimicrobiales;f__UBA6960;g__;s__	classification based on placement in class-level tree
202104TB-W32-N1_bin.137.purify	202104TB-W32-N1	2021-SLCB-W2	Freshwater lake	Tibet	3591_1	316	4123	1148197	0.54	73.68	0.42	0	0	1	0	20	71.58	Medium	d__Bacteria;p__Bacillota_D;c__Proteinivoracia;o__UBA4975;f__PWLI01;g__PWLI01;s__	classification based on placement in class-level tree	Genome not assigned to closest species as it falls outside its pre-defined ANI radius
202104TB-W32-N1_bin.139.purify	202104TB-W32-N1	2021-SLCB-W2	Freshwater lake	Tibet	1912_2	993	3477	3156569	0.69213	57.76	0	0	0	0	0	14	57.76	Medium	d__Bacteria;p__Gemmatimonadota;c__Gemmatimonadetes;o__Longimicrobiales;f__UBA6960;g__;s__	classification based on placement in class-level tree
202104TB-W32-N1_bin.14.purify	202104TB-W32-N1	2021-SLCB-W2	Freshwater lake	Tibet	1596_1	556	6360	2854303	0.59372	66.07	0	0	0	0	0	19	66.07	Medium	d__Bacteria;p__Desulfobacterota;c__Desulfobacteria;o__Desulfobacterales;f__Desulfosarcinaceae;g__Desulfosarcina;s__	classification based on placement in class-level tree
202104TB-W32-N1_bin.141.purify	202104TB-W32-N1	2021-SLCB-W2	Freshwater lake	Tibet	1132_1	607	9858	4375684	0.55787	95.45	4.85	71.43	0	1	0	46	71.2	Medium	d__Bacteria;p__Chloroflexota;c__Anaerolineae;o__Anaerolineales;f__EnvOPS12;g__UBA8950;s__	classification based on placement in class-level tree	Genome not assigned to closest species as it falls outside its pre-defined ANI radius
202104TB-W32-N1_bin.142.purify*	202104TB-W32-N1	2021-SLCB-W2	Freshwater lake	Tibet	100_1	83	28759	1224938	0.44936	77.53	4.27	18.18	1	2	1	42	56.18	Medium	d__Bacteria;p__Patescibacteria;c__Gracilibacteria;o__UBA1369;f__UBA1369;g__UBA1369;s__	classification based on placement in class-level tree
202104TB-W32-N1_bin.146.purify	202104TB-W32-N1	2021-SLCB-W2	Freshwater lake	Tibet	2451_1	1004	3142	2954012	0.59004	52.59	7.76	0	0	0	0	20	13.79	Medium	d__Bacteria;p__Pseudomonadota;c__Gammaproteobacteria;o__Arenicellales;f__CAJQKF01;g__BQJD01;s__	classification based on placement in class-level tree
202104TB-W32-N1_bin.147.purify	202104TB-W32-N1	2021-SLCB-W2	Freshwater lake	Tibet	3403_1	1014	4092	3706030	0.7088	75.82	2.9	0	0	1	0	31	61.32	Medium	d__Bacteria;p__Acidobacteriota;c__;o__;f__;g__;s__	classification based on placement in class-level tree	classification restricted to valid phylum
202104TB-W32-N1_bin.149.purify*	202104TB-W32-N1	2021-SLCB-W2	Freshwater lake	Tibet	69_1	72	23648	1170983	0.39611	82.67	0.99	100	1	2	1	39	77.72	Medium	d__Bacteria;p__Patescibacteria;c__Gracilibacteria;o__UBA1369;f__PNNO01;g__JAFGJT01;s__	classification based on placement in class-level tree
202104TB-W32-N1_bin.150.purify	202104TB-W32-N1	2021-SLCB-W2	Freshwater lake	Tibet	3578_1	374	4669	1582948	0.49653	54.31	3.45	50	0	0	0	19	37.06	Medium	d__Bacteria;p__Bacillota_D;c__Dethiobacteria;o__DTU022;f__DTU022;g__UBA993;s__	classification based on placement in class-level tree	Genome has more than 10.0% of markers with multiple hits;Genome not assigned to closest species as it falls outside its pre-defined ANI radius
202104TB-W32-N1_bin.151.purify	202104TB-W32-N1	2021-SLCB-W2	Freshwater lake	Tibet	3593_2	260	13756	2374699	0.48339	92.16	1.51	14.29	1	0	1	39	84.61	Medium	d__Bacteria;p__Bacillota_D;c__Dethiobacteria;o__DTU022;f__UBA8154;g__UBA8154;s__	classification based on placement in class-level tree	Genome not assigned to closest species as it falls outside its pre-defined ANI radius
202104TB-W32-N1_bin.152.purify	202104TB-W32-N1	2021-SLCB-W2	Freshwater lake	Tibet	450_1	263	24605	3534622	0.53102	76.28	2.73	0	1	1	1	34	62.63	Medium	d__Bacteria;p__Chloroflexota;c__Anaerolineae;o__Anaerolineales;f__JABWBV01;g__;s__	classification based on placement in class-level tree
202104TB-W32-N1_bin.153.purify	202104TB-W32-N1	2021-SLCB-W2	Freshwater lake	Tibet	2931_1	230	20898	2607582	0.6995	97.44	1.8	25	1	1	1	46	88.44	High	d__Bacteria;p__Actinomycetota;c__Acidimicrobiia;o__UBA5794;f__JAENVV01;g__JAHEFX01;s__	classification based on placement in class-level tree
202104TB-W32-N1_bin.156.purify	202104TB-W32-N1	2021-SLCB-W2	Freshwater lake	Tibet	438_3	238	14697	2425097	0.46742	89.57	1.7	83.33	0	0	0	27	81.07	Medium	d__Bacteria;p__Pseudomonadota;c__Gammaproteobacteria;o__Burkholderiales;f__Nitrosomonadaceae;g__Nitrosomonas;s__	classification based on placement in class-level tree
202104TB-W32-N1_bin.157.purify	202104TB-W32-N1	2021-SLCB-W2	Freshwater lake	Tibet	1081_1	119	14138	1199238	0.49221	79.08	1.85	100	0	2	1	41	69.83	Medium	d__Bacteria;p__Patescibacteria;c__Gracilibacteria;o__UM-FILTER-43-11;f__UM-FILTER-43-11;g__JAFGTE01;s__	classification based on placement in class-level tree
202104TB-W32-N1_bin.158.purify	202104TB-W32-N1	2021-SLCB-W2	Freshwater lake	Tibet	2269_1	444	11634	3639946	0.59414	84.58	6.46	45.71	0	1	0	39	52.28	Medium	d__Bacteria;p__Pseudomonadota;c__Gammaproteobacteria;o__Woeseiales;f__Woeseiaceae;g__;s__	classification based on placement in class-level tree
202104TB-W32-N1_bin.160.purify	202104TB-W32-N1	2021-SLCB-W2	Freshwater lake	Tibet	4176_2	930	4534	3523051	0.39432	58.97	5.17	66.67	0	0	0	15	33.12	Medium	d__Bacteria;p__Bacteroidota;c__Bacteroidia;o__Cytophagales;f__Cyclobacteriaceae;g__Aquiflexum;s__	classification based on placement in class-level tree	Genome not assigned to closest species as it falls outside its pre-defined ANI radius
202104TB-W32-N1_bin.161.purify	202104TB-W32-N1	2021-SLCB-W2	Freshwater lake	Tibet	2722_1	603	7687	3355892	0.65147	53.45	3.45	0	0	0	0	30	36.2	Medium	d__Bacteria;p__Pseudomonadota;c__Gammaproteobacteria;o__Burkholderiales;f__Rhodocyclaceae;g__Azoarcus_F;s__	classification based on placement in class-level tree
202104TB-W32-N1_bin.162.purify	202104TB-W32-N1	2021-SLCB-W2	Freshwater lake	Tibet	778_3	667	12541	5583106	0.42779	86.53	4.21	0	0	1	0	31	65.48	Medium	d__Bacteria;p__Bacteroidota;c__Bacteroidia;o__Chitinophagales;f__Saprospiraceae;g__JABDMH01;s__	classification based on placement in class-level tree
202104TB-W32-N1_bin.163.purify	202104TB-W32-N1	2021-SLCB-W2	Freshwater lake	Tibet	4140_1	397	15886	3743297	0.37944	90.59	2.53	71.43	0	0	0	31	77.94	Medium	d__Bacteria;p__Bacteroidota;c__Bacteroidia;o__Chitinophagales;f__Saprospiraceae;g__JABDLO01;s__	classification based on placement in class-level tree
202104TB-W32-N1_bin.18.purify	202104TB-W32-N1	2021-SLCB-W2	Freshwater lake	Tibet	4197_1	713	6408	3683284	0.44449	84.67	0.49	100	0	0	0	24	82.22	Medium	d__Bacteria;p__Bacteroidota;c__Bacteroidia;o__Chitinophagales;f__Chitinophagaceae;g__Phnomibacter;s__	classification based on placement in class-level tree
202104TB-W32-N1_bin.2.purify	202104TB-W32-N1	2021-SLCB-W2	Freshwater lake	Tibet	1661_1	601	8667	3805346	0.59011	92.99	1.95	66.67	1	0	1	38	83.24	Medium	d__Bacteria;p__Chloroflexota;c__Chloroflexia;o__Thermomicrobiales;f__CFX8;g__JACCZH01;s__	classification based on placement in class-level tree
202104TB-W32-N1_bin.20.purify	202104TB-W32-N1	2021-SLCB-W2	Freshwater lake	Tibet	3682_1	403	10963	3088557	0.51499	86.81	2.36	0	1	1	1	35	75.01	Medium	d__Bacteria;p__Acidobacteriota;c__Blastocatellia;o__Pyrinomonadales;f__Pyrinomonadaceae;g__OLB17;s__	classification based on placement in class-level tree
202104TB-W32-N1_bin.22.purify	202104TB-W32-N1	2021-SLCB-W2	Freshwater lake	Tibet	2933_5	402	4513	1574544	0.62295	52.73	8.97	75	0	1	0	18	7.88	Medium	d__Bacteria;p__Actinomycetota;c__Acidimicrobiia;o__UBA5794;f__ZC4RG35;g__;s__	classification based on placement in class-level tree
202104TB-W32-N1_bin.24.purify*	202104TB-W32-N1	2021-SLCB-W2	Freshwater lake	Tibet	2253_1	2460	1630	3976320	0.49447	51.41	4.55	0	0	0	0	31	28.66	Medium	d__Bacteria;p__Planctomycetota;c__Planctomycetia;o__Pirellulales;f__Pirellulaceae;g__Mariniblastus;s__	classification based on placement in class-level tree
202104TB-W32-N1_bin.25.purify*	202104TB-W32-N1	2021-SLCB-W2	Freshwater lake	Tibet	2130_3	720	2632	1832061	0.67587	51.72	0	0	0	0	0	10	51.72	Medium	d__Bacteria;p__Pseudomonadota;c__Alphaproteobacteria;o__Rhodobacterales;f__Rhodobacteraceae;g__Pararhodobacter;s__	classification based on placement in class-level tree	Genome not assigned to closest species as it falls outside its pre-defined ANI radius
202104TB-W32-N1_bin.30.purify	202104TB-W32-N1	2021-SLCB-W2	Freshwater lake	Tibet	3621_1	226	8964	1572290	0.5775	89.93	0	0	1	2	2	29	89.93	Medium	d__Bacteria;p__Chloroflexota;c__Dehalococcoidia;o__GIF9;f__AB-539-J10;g__E29-bin73;s__	classification based on placement in class-level tree	Genome not assigned to closest species as it falls outside its pre-defined ANI radius
202104TB-W32-N1_bin.32.purify	202104TB-W32-N1	2021-SLCB-W2	Freshwater lake	Tibet	1128_1	1262	3515	4178763	0.56958	72.42	3.28	40	1	1	1	22	56.02	Medium	d__Bacteria;p__Chloroflexota;c__Anaerolineae;o__Caldilineales;f__Caldilineaceae;g__;s__	classification based on placement in class-level tree
202104TB-W32-N1_bin.34.purify	202104TB-W32-N1	2021-SLCB-W2	Freshwater lake	Tibet	1197_1	769	9241	4992233	0.57746	92.15	5.45	33.33	1	1	1	37	64.9	Medium	d__Bacteria;p__Chloroflexota;c__Anaerolineae;o__Promineofilales;f__Promineofilaceae;g__;s__	classification based on placement in class-level tree
202104TB-W32-N1_bin.38.purify	202104TB-W32-N1	2021-SLCB-W2	Freshwater lake	Tibet	2302_1	319	26476	4832570	0.63448	86.94	1.71	0	0	2	0	37	78.39	Medium	d__Bacteria;p__Acidobacteriota;c__UBA6911;o__RPQK01;f__RPQK01;g__G020350445;s__	classification based on placement in class-level tree
202104TB-W32-N1_bin.4.purify	202104TB-W32-N1	2021-SLCB-W2	Freshwater lake	Tibet	1593_4	1009	3374	3203414	0.55405	56.08	2.96	14.29	1	0	0	19	41.28	Medium	d__Bacteria;p__Desulfobacterota;c__Desulfobacteria;o__Desulfobacterales;f__Desulfosarcinaceae;g__Desulfatitalea;s__	classification based on placement in class-level tree
202104TB-W32-N1_bin.42.purify	202104TB-W32-N1	2021-SLCB-W2	Freshwater lake	Tibet	3226_1	287	23418	3918875	0.67729	90.83	2.12	25	1	1	1	43	80.23	High	d__Bacteria;p__Chloroflexota;c__Anaerolineae;o__UCB3;f__UCB3;g__;s__	classification based on placement in class-level tree
202104TB-W32-N1_bin.44.purify	202104TB-W32-N1	2021-SLCB-W2	Freshwater lake	Tibet	2604_1	755	5917	3651164	0.70995	75.71	4.52	21.74	0	0	0	32	53.11	Medium	d__Bacteria;p__Pseudomonadota;c__Gammaproteobacteria;o__Burkholderiales;f__Burkholderiaceae_B;g__Rubrivivax;s__	classification based on placement in class-level tree	Genome not assigned to closest species as it falls outside its pre-defined ANI radius
202104TB-W32-N1_bin.46.purify	202104TB-W32-N1	2021-SLCB-W2	Freshwater lake	Tibet	4504_1	210	7750	1188185	0.37093	57.94	6.67	55.56	0	0	1	32	24.59	Medium	d__Bacteria;p__Patescibacteria;c__Microgenomatia;o__GWA2-44-7;f__UBA8517;g__;s__	classification based on placement in class-level tree
202104TB-W32-N1_bin.49.purify	202104TB-W32-N1	2021-SLCB-W2	Freshwater lake	Tibet	2523_1	216	18529	2406902	0.68805	73.53	1.35	40	1	0	1	24	66.78	Medium	d__Bacteria;p__Pseudomonadota;c__Gammaproteobacteria;o__GCA-2729495;f__GCA-2729495;g__JAFIFS01;s__	classification based on placement in class-level tree
202104TB-W32-N1_bin.51.purify	202104TB-W32-N1	2021-SLCB-W2	Freshwater lake	Tibet	3175_1	87	43356	2064144	0.5247	91.1	3.53	28.57	1	1	0	48	73.45	Medium	d__Bacteria;p__Bacillota_H;c__UBA994;o__UBA994;f__UBA994;g__UBA2296;s__	classification based on placement in class-level tree
202104TB-W32-N1_bin.52.purify	202104TB-W32-N1	2021-SLCB-W2	Freshwater lake	Tibet	1322_2	349	7281	2003619	0.53924	88.71	0.8	66.67	0	0	0	29	84.71	Medium	d__Bacteria;p__Desulfobacterota_F;c__Desulfuromonadia;o__Desulfuromonadales;f__Geopsychrobacteraceae;g__Pelovirga;s__	classification based on placement in class-level tree	Genome not assigned to closest species as it falls outside its pre-defined ANI radius
202104TB-W32-N1_bin.53.purify	202104TB-W32-N1	2021-SLCB-W2	Freshwater lake	Tibet	3409_3	829	2788	2259952	0.59574	66.89	1.97	25	0	0	0	34	57.04	Medium	d__Bacteria;p__Acidobacteriota;c__Aminicenantia;o__Aminicenantales;f__RBG-16-66-30;g__;s__	classification based on placement in class-level tree
202104TB-W32-N1_bin.55.purify	202104TB-W32-N1	2021-SLCB-W2	Freshwater lake	Tibet	2248_1	357	20815	4656652	0.6437	93.62	2.58	0	1	1	1	39	80.72	High	d__Bacteria;p__Desulfobacterota_B;c__Binatia;o__HRBIN30;f__CADEER01;g__CADEER01;s__	classification based on placement in class-level tree
202104TB-W32-N1_bin.57.purify	202104TB-W32-N1	2021-SLCB-W2	Freshwater lake	Tibet	2721_1	201	13381	1911878	0.63078	75.37	2.04	53.85	0	0	0	30	65.17	Medium	d__Bacteria;p__Pseudomonadota;c__Gammaproteobacteria;o__Burkholderiales;f__Rhodocyclaceae;g__JACOUN01;s__	classification based on placement in class-level tree
202104TB-W32-N1_bin.58.purify	202104TB-W32-N1	2021-SLCB-W2	Freshwater lake	Tibet	1898_1	829	8733	5414684	0.55075	94.36	4.06	20	1	0	1	43	74.06	Medium	d__Bacteria;p__Bacteroidota;c__Bacteroidia;o__Chitinophagales;f__Saprospiraceae;g__JACJYE01;s__	classification based on placement in class-level tree
202104TB-W32-N1_bin.59.purify	202104TB-W32-N1	2021-SLCB-W2	Freshwater lake	Tibet	3791_3	765	3426	2502383	0.51938	52.94	4.19	0	1	0	1	15	31.99	Medium	d__Bacteria;p__Bacteroidota;c__Bacteroidia;o__Cytophagales;f__Cyclobacteriaceae;g__;s__	classification based on placement in class-level tree
202104TB-W32-N1_bin.6.purify	202104TB-W32-N1	2021-SLCB-W2	Freshwater lake	Tibet	4105_1	348	9209	2273802	0.35366	82.33	1.83	8.33	0	0	0	17	73.18	Medium	d__Bacteria;p__Bacteroidota;c__Bacteroidia;o__Flavobacteriales;f__Flavobacteriaceae;g__Paucihalobacter;s__	classification based on placement in class-level tree	Genome not assigned to closest species as it falls outside its pre-defined ANI radius
202104TB-W32-N1_bin.60.purify	202104TB-W32-N1	2021-SLCB-W2	Freshwater lake	Tibet	4440_2	253	8169	1500299	0.35382	54.38	0.28	100	0	0	0	18	52.98	Medium	d__Bacteria;p__Bacteroidota;c__Ignavibacteria;o__Ignavibacteriales;f__Ignavibacteriaceae;g__JAGXRK01;s__	classification based on placement in class-level tree	Genome not assigned to closest species as it falls outside its pre-defined ANI radius
202104TB-W32-N1_bin.62.purify	202104TB-W32-N1	2021-SLCB-W2	Freshwater lake	Tibet	4486_1	187	10425	1393277	0.40653	85.71	1.79	100	1	0	0	43	76.76	Medium	d__Bacteria;p__Caldisericota;c__Caldisericia;o__UBA6126;f__UBA6126;g__T3SED10-260;s__	classification based on placement in class-level tree
202104TB-W32-N1_bin.63.purify	202104TB-W32-N1	2021-SLCB-W2	Freshwater lake	Tibet	2916_2	499	6153	2414831	0.69883	90.31	6.58	41.67	1	0	1	47	57.41	Medium	d__Bacteria;p__Actinomycetota;c__Acidimicrobiia;o__UBA5794;f__UBA11373;g__;s__	classification based on placement in class-level tree
202104TB-W32-N1_bin.65.purify*	202104TB-W32-N1	2021-SLCB-W2	Freshwater lake	Tibet	1689_5	698	2413	1658220	0.61658	53.59	3.22	50	0	0	0	9	37.49	Medium	d__Bacteria;p__Verrucomicrobiota;c__Verrucomicrobiae;o__Verrucomicrobiales;f__Akkermansiaceae;g__Luteolibacter;s__	classification based on placement in class-level tree	Genome not assigned to closest species as it falls outside its pre-defined ANI radius
202104TB-W32-N1_bin.66.purify	202104TB-W32-N1	2021-SLCB-W2	Freshwater lake	Tibet	1876_2	279	27397	4513625	0.70586	95.27	2.29	0	1	1	1	43	83.82	High	d__Bacteria;p__Myxococcota_A;c__UBA9160;o__UBA9160;f__PR03;g__CAADGG01;s__	classification based on placement in class-level tree	Genome not assigned to closest species as it falls outside its pre-defined ANI radius
202104TB-W32-N1_bin.7.purify	202104TB-W32-N1	2021-SLCB-W2	Freshwater lake	Tibet	3008_1	610	6849	3346250	0.7225	86.81	1.71	50	0	0	0	36	78.26	Medium	d__Bacteria;p__Actinomycetota;c__Acidimicrobiia;o__Acidimicrobiales;f__JAEUJM01;g__;s__	classification based on placement in class-level tree
202104TB-W32-N1_bin.70.purify*	202104TB-W32-N1	2021-SLCB-W2	Freshwater lake	Tibet	776_2	407	3875	1439598	0.41179	61.21	0	0	1	0	0	13	61.21	Medium	d__Bacteria;p__Bacteroidota;c__Rhodothermia;o__Balneolales;f__Balneolaceae;g__UBA2664;s__	classification based on placement in class-level tree	Genome not assigned to closest species as it falls outside its pre-defined ANI radius
202104TB-W32-N1_bin.72.purify	202104TB-W32-N1	2021-SLCB-W2	Freshwater lake	Tibet	1913_2	427	23283	4359981	0.67125	97.8	8.24	62.5	1	1	0	48	56.6	Medium	d__Bacteria;p__Gemmatimonadota;c__Gemmatimonadetes;o__Longimicrobiales;f__UBA6960;g__;s__	classification based on placement in class-level tree
202104TB-W32-N1_bin.73.purify	202104TB-W32-N1	2021-SLCB-W2	Freshwater lake	Tibet	2750_1	515	13331	4346219	0.66159	57.24	1.72	0	1	0	1	27	48.64	Medium	d__Bacteria;p__Pseudomonadota;c__Gammaproteobacteria;o__Pseudomonadales;f__HTCC2089;g__UBA7803;s__	classification based on placement in class-level tree
202104TB-W32-N1_bin.74.purify	202104TB-W32-N1	2021-SLCB-W2	Freshwater lake	Tibet	4479_1	133	59159	3682873	0.50894	89.93	1.9	40	0	0	0	33	80.43	Medium	d__Bacteria;p__Bacteroidota;c__Bacteroidia;o__Chitinophagales;f__Saprospiraceae;g__B8-G4;s__	classification based on placement in class-level tree
202104TB-W32-N1_bin.76.purify	202104TB-W32-N1	2021-SLCB-W2	Freshwater lake	Tibet	1609_2	263	16411	3226739	0.57508	89.75	1.19	100	2	0	0	36	83.8	Medium	d__Bacteria;p__Desulfobacterota;c__Desulfobulbia;o__Desulfobulbales;f__Desulfocapsaceae;g__Desulforhopalus;s__	classification based on placement in class-level tree
202104TB-W32-N1_bin.77.purify	202104TB-W32-N1	2021-SLCB-W2	Freshwater lake	Tibet	3036_5	950	3690	3184497	0.72688	78.84	6.71	76.19	0	0	0	33	45.29	Medium	d__Bacteria;p__Deinococcota;c__Deinococci;o__Deinococcales;f__Trueperaceae;g__JAABTL01;s__	classification based on placement in class-level tree	Genome not assigned to closest species as it falls outside its pre-defined ANI radius
202104TB-W32-N1_bin.78.purify	202104TB-W32-N1	2021-SLCB-W2	Freshwater lake	Tibet	2486_4	381	10501	2900770	0.63633	81.5	2.82	90	1	0	0	30	67.4	Medium	d__Bacteria;p__Pseudomonadota;c__Gammaproteobacteria;o__Pseudomonadales;f__Halieaceae;g__Haliea;s__	classification based on placement in class-level tree
202104TB-W32-N1_bin.79.purify*	202104TB-W32-N1	2021-SLCB-W2	Freshwater lake	Tibet	613_1	844	2609	2181137	0.642	56.79	0.92	0	0	0	0	24	52.19	Medium	d__Bacteria;p__Chloroflexota;c__Anaerolineae;o__UBA1429;f__UBA1429;g__UBA1429;s__	classification based on placement in class-level tree	Genome not assigned to closest species as it falls outside its pre-defined ANI radius
202104TB-W32-N1_bin.80.purify	202104TB-W32-N1	2021-SLCB-W2	Freshwater lake	Tibet	1555_1	99	63870	3177648	0.54822	99.33	0.65	100	3	1	0	44	96.08	Medium	d__Bacteria;p__Desulfobacterota;c__Desulfobacteria;o__Desulfobacterales;f__Desulfobacteraceae;g__Desulfotignum;s__	classification based on placement in class-level tree	Genome not assigned to closest species as it falls outside its pre-defined ANI radius
202104TB-W32-N1_bin.81.purify	202104TB-W32-N1	2021-SLCB-W2	Freshwater lake	Tibet	1923_3	836	4866	3424993	0.69683	80.76	4.6	33.33	0	0	1	26	57.76	Medium	d__Bacteria;p__Gemmatimonadota;c__Gemmatimonadetes;o__Longimicrobiales;f__UBA6960;g__SKNW01;s__SKNW01 sp007120305	topological placement and ANI have congruent species assignments
202104TB-W32-N1_bin.84.purify	202104TB-W32-N1	2021-SLCB-W2	Freshwater lake	Tibet	1638_1	326	6930	1769830	0.60513	83.24	2.97	66.67	2	1	0	30	68.39	Medium	d__Bacteria;p__Chloroflexota;c__Dehalococcoidia;o__GIF9;f__AB-539-J10;g__SKVJ01;s__	classification based on placement in class-level tree
202104TB-W32-N1_bin.90.purify	202104TB-W32-N1	2021-SLCB-W2	Freshwater lake	Tibet	4508_3	603	4254	2274002	0.39801	78.69	0.35	0	1	0	1	26	76.94	Medium	d__Bacteria;p__Bacillota_A;c__Clostridia;o__WRLR01;f__;g__;s__	classification based on placement in class-level tree
202104TB-W32-N1_bin.91.purify*	202104TB-W32-N1	2021-SLCB-W2	Freshwater lake	Tibet	71_1	98	14262	887186	0.3823	63.53	0	0	1	0	2	28	63.53	Medium	d__Bacteria;p__Patescibacteria;c__Gracilibacteria;o__UBA1369;f__LOWO2-01-FULL-3;g__WJKE01;s__	classification based on placement in class-level tree
202104TB-W32-N1_bin.92.purify	202104TB-W32-N1	2021-SLCB-W2	Freshwater lake	Tibet	529_1	110	37338	2376909	0.46477	97.71	2.23	50	1	1	1	37	86.56	High	d__Bacteria;p__Pseudomonadota;c__Gammaproteobacteria;o__UBA4486;f__UBA4486;g__2-02-FULL-47-50;s__	classification based on placement in class-level tree	Genome not assigned to closest species as it falls outside its pre-defined ANI radius
202104TB-W32-N1_bin.93.purify	202104TB-W32-N1	2021-SLCB-W2	Freshwater lake	Tibet	3334_1	275	14336	2670716	0.36873	92.08	3.02	87.5	0	0	0	39	76.98	Medium	d__Bacteria;p__Bacteroidota;c__Ignavibacteria;o__SJA-28;f__B-1AR;g__OLB4;s__	classification based on placement in class-level tree
202104TB-W32-N1_bin.94.purify*	202104TB-W32-N1	2021-SLCB-W2	Freshwater lake	Tibet	1586_6	651	3121	1933432	0.54233	74.64	3.64	50	0	1	0	19	56.44	Medium	d__Bacteria;p__Desulfobacterota;c__Desulfobacteria;o__Desulfobacterales;f__Desulfosalsimonadaceae;g__SURF-33;s__	classification based on placement in class-level tree	Genome not assigned to closest species as it falls outside its pre-defined ANI radius
202104TB-W32-N1_bin.95.purify	202104TB-W32-N1	2021-SLCB-W2	Freshwater lake	Tibet	1076_1	172	4153	677825	0.53155	54.54	0.99	0	1	1	1	19	49.59	Medium	d__Bacteria;p__Patescibacteria;c__Gracilibacteria;o__UBA1369;f__UBA1369;g__JADZCU01;s__	classification based on placement in class-level tree
202104TB-W32-N1_bin.97.purify	202104TB-W32-N1	2021-SLCB-W2	Freshwater lake	Tibet	1890_1	322	10988	2464654	0.52736	83.81	1	75	0	1	0	32	78.81	Medium	d__Bacteria;p__Bacteroidota;c__Bacteroidia;o__Chitinophagales;f__S012-47;g__CAJXXO01;s__	classification based on placement in class-level tree
202104TB-W32-N1_bin.98.purify	202104TB-W32-N1	2021-SLCB-W2	Freshwater lake	Tibet	3077_2	621	3620	2060456	0.69258	62.21	6.9	50	0	0	0	33	27.71	Medium	d__Bacteria;p__Cyanobacteriota;c__Cyanobacteriia;o__PCC-6307;f__Cyanobiaceae;g__Cyanobium;s__	classification based on placement in class-level tree	Genome not assigned to closest species as it falls outside its pre-defined ANI radius
202104TB-W32-N1_bin.99.purify	202104TB-W32-N1	2021-SLCB-W2	Freshwater lake	Tibet	614_1	225	9382	1553577	0.59874	62.07	7.68	8.11	0	1	0	14	23.67	Medium	d__Bacteria;p__Chloroflexota;c__Anaerolineae;o__UBA1429;f__UBA1429;g__SKLG01;s__	classification based on placement in class-level tree	Genome not assigned to closest species as it falls outside its pre-defined ANI radius
202104TB-W33-N1_bin.100.purify*	202104TB-W33-N1	2021-SLCB-W3	Freshwater lake	Tibet	3015_1	420	7125	2361365	0.68298	57.32	4.96	0	0	0	0	26	32.52	Medium	d__Bacteria;p__Actinomycetota;c__Acidimicrobiia;o__Acidimicrobiales;f__UBA11606;g__JAJRXC01;s__	classification based on placement in class-level tree	Genome not assigned to closest species as it falls outside its pre-defined ANI radius
202104TB-W33-N1_bin.101.purify	202104TB-W33-N1	2021-SLCB-W3	Freshwater lake	Tibet	529_1	117	31395	2357063	0.46495	96.13	1.61	42.86	1	1	1	30	88.08	High	d__Bacteria;p__Pseudomonadota;c__Gammaproteobacteria;o__UBA4486;f__UBA4486;g__2-02-FULL-47-50;s__	classification based on placement in class-level tree	Genome not assigned to closest species as it falls outside its pre-defined ANI radius
202104TB-W33-N1_bin.103.purify	202104TB-W33-N1	2021-SLCB-W3	Freshwater lake	Tibet	4178_1	258	27570	3918659	0.39359	96.28	0.56	50	1	0	1	34	93.48	Medium	d__Bacteria;p__Bacteroidota;c__Bacteroidia;o__Cytophagales;f__Cyclobacteriaceae;g__Cecembia;s__	classification based on placement in class-level tree	Genome not assigned to closest species as it falls outside its pre-defined ANI radius
202104TB-W33-N1_bin.104.purify	202104TB-W33-N1	2021-SLCB-W3	Freshwater lake	Tibet	3791_1	743	3180	2245009	0.52948	51.89	4.41	4.55	1	0	1	14	29.84	Medium	d__Bacteria;p__Bacteroidota;c__Bacteroidia;o__Cytophagales;f__Cyclobacteriaceae;g__;s__	classification based on placement in class-level tree
202104TB-W33-N1_bin.105.purify	202104TB-W33-N1	2021-SLCB-W3	Freshwater lake	Tibet	1555_1	95	73924	3191687	0.54732	97.4	0	0	3	0	0	42	97.4	Medium	d__Bacteria;p__Desulfobacterota;c__Desulfobacteria;o__Desulfobacterales;f__Desulfobacteraceae;g__Desulfotignum;s__	classification based on placement in class-level tree	Genome not assigned to closest species as it falls outside its pre-defined ANI radius
202104TB-W33-N1_bin.109.purify	202104TB-W33-N1	2021-SLCB-W3	Freshwater lake	Tibet	1913_2	651	7654	3768045	0.66885	83.47	7.69	12.5	0	1	0	30	45.02	Medium	d__Bacteria;p__Gemmatimonadota;c__Gemmatimonadetes;o__Longimicrobiales;f__UBA6960;g__;s__	classification based on placement in class-level tree
202104TB-W33-N1_bin.110.purify	202104TB-W33-N1	2021-SLCB-W3	Freshwater lake	Tibet	4105_1	270	18032	2886026	0.3538	96.31	3.46	47.83	0	0	0	31	79.01	Medium	d__Bacteria;p__Bacteroidota;c__Bacteroidia;o__Flavobacteriales;f__Flavobacteriaceae;g__Paucihalobacter;s__	classification based on placement in class-level tree	Genome not assigned to closest species as it falls outside its pre-defined ANI radius
202104TB-W33-N1_bin.111.purify	202104TB-W33-N1	2021-SLCB-W3	Freshwater lake	Tibet	4176_2	1112	4217	4140579	0.39317	82.44	9.3	75	0	0	0	20	35.94	Medium	d__Bacteria;p__Bacteroidota;c__Bacteroidia;o__Cytophagales;f__Cyclobacteriaceae;g__Aquiflexum;s__	classification based on placement in class-level tree	Genome not assigned to closest species as it falls outside its pre-defined ANI radius
202104TB-W33-N1_bin.114.purify	202104TB-W33-N1	2021-SLCB-W3	Freshwater lake	Tibet	1912_2	642	8594	4007271	0.69316	75	0	0	0	0	0	23	75	Medium	d__Bacteria;p__Gemmatimonadota;c__Gemmatimonadetes;o__Longimicrobiales;f__UBA6960;g__;s__	classification based on placement in class-level tree
202104TB-W33-N1_bin.115.purify	202104TB-W33-N1	2021-SLCB-W3	Freshwater lake	Tibet	4040_1	413	9481	2897737	0.37445	86.7	3.57	73.33	3	0	3	23	68.85	Medium	d__Bacteria;p__Bacteroidota;c__Bacteroidia;o__Flavobacteriales;f__Flavobacteriaceae;g__Sediminicola;s__	classification based on placement in class-level tree
202104TB-W33-N1_bin.116.purify	202104TB-W33-N1	2021-SLCB-W3	Freshwater lake	Tibet	2599_2	745	5465	3330337	0.69205	69.49	7.63	67.86	0	0	0	18	31.34	Medium	d__Bacteria;p__Pseudomonadota;c__Gammaproteobacteria;o__Burkholderiales;f__Burkholderiaceae_B;g__Rubrivivax;s__	classification based on placement in class-level tree	Genome not assigned to closest species as it falls outside its pre-defined ANI radius
202104TB-W33-N1_bin.119.purify*	202104TB-W33-N1	2021-SLCB-W3	Freshwater lake	Tibet	4197_1	407	16972	4109344	0.44422	96.85	1.81	71.43	0	0	0	32	87.8	Medium	d__Bacteria;p__Bacteroidota;c__Bacteroidia;o__Chitinophagales;f__Chitinophagaceae;g__Phnomibacter;s__	classification based on placement in class-level tree
202104TB-W33-N1_bin.12.purify	202104TB-W33-N1	2021-SLCB-W3	Freshwater lake	Tibet	3226_1	613	7080	3423707	0.67822	85.67	2.25	0	1	1	1	33	74.42	Medium	d__Bacteria;p__Chloroflexota;c__Anaerolineae;o__UCB3;f__UCB3;g__;s__	classification based on placement in class-level tree
202104TB-W33-N1_bin.122.purify	202104TB-W33-N1	2021-SLCB-W3	Freshwater lake	Tibet	1894_1	548	4199	2071381	0.5634	58.07	4.31	66.67	0	0	0	13	36.52	Medium	d__Bacteria;p__Bacteroidota;c__Bacteroidia;o__Chitinophagales;f__Saprospiraceae;g__;s__	classification based on placement in class-level tree
202104TB-W33-N1_bin.124.purify	202104TB-W33-N1	2021-SLCB-W3	Freshwater lake	Tibet	3881_3	525	4632	2197601	0.46508	79.02	4.63	52.94	0	0	0	10	55.87	Medium	d__Bacteria;p__Bacteroidota;c__Bacteroidia;o__Bacteroidales;f__VadinHA17;g__LD21;s__LD21 sp002424525	topological placement and ANI have congruent species assignments
202104TB-W33-N1_bin.125.purify	202104TB-W33-N1	2021-SLCB-W3	Freshwater lake	Tibet	1596_1	502	7609	3069435	0.59224	80.95	2.26	50	0	0	0	22	69.65	Medium	d__Bacteria;p__Desulfobacterota;c__Desulfobacteria;o__Desulfobacterales;f__Desulfosarcinaceae;g__Desulfosarcina;s__	classification based on placement in class-level tree
202104TB-W33-N1_bin.129.purify*	202104TB-W33-N1	2021-SLCB-W3	Freshwater lake	Tibet	2283_1	1047	4061	3807621	0.67915	59.93	3.15	0	0	1	0	25	44.18	Medium	d__Bacteria;p__Pseudomonadota;c__Alphaproteobacteria;o__Geminicoccales;f__Geminicoccaceae;g__SLRI01;s__	classification based on placement in class-level tree	Genome not assigned to closest species as it falls outside its pre-defined ANI radius
202104TB-W33-N1_bin.13.purify	202104TB-W33-N1	2021-SLCB-W3	Freshwater lake	Tibet	2931_1	222	21751	2568547	0.70004	91.45	1.28	0	1	1	1	41	85.05	High	d__Bacteria;p__Actinomycetota;c__Acidimicrobiia;o__UBA5794;f__JAENVV01;g__JAHEFX01;s__	classification based on placement in class-level tree
202104TB-W33-N1_bin.130.purify	202104TB-W33-N1	2021-SLCB-W3	Freshwater lake	Tibet	4017_1	465	9715	3042493	0.3892	83.97	2.16	50	0	0	0	19	73.17	Medium	d__Bacteria;p__Bacteroidota;c__Bacteroidia;o__AKYH767-A;f__OLB10;g__;s__	classification based on placement in class-level tree
202104TB-W33-N1_bin.131.purify	202104TB-W33-N1	2021-SLCB-W3	Freshwater lake	Tibet	2525_1	616	5277	2713036	0.66243	72.92	1.61	40	2	0	1	41	64.87	Medium	d__Bacteria;p__Pseudomonadota;c__Gammaproteobacteria;o__GCA-2729495;f__GCA-2729495;g__SHZI01;s__	classification based on placement in class-level tree
202104TB-W33-N1_bin.132.purify	202104TB-W33-N1	2021-SLCB-W3	Freshwater lake	Tibet	3447_1	459	4596	1867560	0.57325	61.4	0	0	0	0	0	20	61.4	Medium	d__Bacteria;p__Verrucomicrobiota;c__Kiritimatiellia;o__UBA8416;f__UBA8416;g__T3Sed10-140;s__	classification based on placement in class-level tree
202104TB-W33-N1_bin.135.purify	202104TB-W33-N1	2021-SLCB-W3	Freshwater lake	Tibet	1908_2	909	4470	3531639	0.66064	86.96	9.16	80	2	0	3	15	41.16	Medium	d__Bacteria;p__Gemmatimonadota;c__Gemmatimonadetes;o__Longimicrobiales;f__UBA6960;g__PXFI01;s__	classification based on placement in class-level tree	Genome not assigned to closest species as it falls outside its pre-defined ANI radius
202104TB-W33-N1_bin.137.purify	202104TB-W33-N1	2021-SLCB-W3	Freshwater lake	Tibet	4140_1	323	17212	3617964	0.38085	93.32	1.51	50	0	0	0	31	85.77	Medium	d__Bacteria;p__Bacteroidota;c__Bacteroidia;o__Chitinophagales;f__Saprospiraceae;g__JABDLO01;s__	classification based on placement in class-level tree
202104TB-W33-N1_bin.14.purify	202104TB-W33-N1	2021-SLCB-W3	Freshwater lake	Tibet	4096_2	313	6360	1543424	0.3689	61.1	2.94	78.57	0	0	0	18	46.4	Medium	d__Bacteria;p__Bacteroidota;c__Bacteroidia;o__Flavobacteriales;f__Flavobacteriaceae;g__Planktosalinus;s__	classification based on placement in class-level tree	Genome not assigned to closest species as it falls outside its pre-defined ANI radius
202104TB-W33-N1_bin.141.purify	202104TB-W33-N1	2021-SLCB-W3	Freshwater lake	Tibet	1609_2	273	20722	3407329	0.5733	91.96	3.24	100	2	0	0	36	75.76	Medium	d__Bacteria;p__Desulfobacterota;c__Desulfobulbia;o__Desulfobulbales;f__Desulfocapsaceae;g__Desulforhopalus;s__	classification based on placement in class-level tree
202104TB-W33-N1_bin.145.purify	202104TB-W33-N1	2021-SLCB-W3	Freshwater lake	Tibet	4479_1	125	50767	3637864	0.50905	91.25	0.74	0	1	0	1	33	87.55	Medium	d__Bacteria;p__Bacteroidota;c__Bacteroidia;o__Chitinophagales;f__Saprospiraceae;g__B8-G4;s__	classification based on placement in class-level tree
202104TB-W33-N1_bin.146.purify*	202104TB-W33-N1	2021-SLCB-W3	Freshwater lake	Tibet	1721_3	1240	2812	3431745	0.61293	51.32	8.62	60	0	0	0	20	8.22	Medium	d__Bacteria;p__Verrucomicrobiota;c__Verrucomicrobiae;o__Verrucomicrobiales;f__Akkermansiaceae;g__Luteolibacter;s__	classification based on placement in class-level tree	Genome has more than 12.5% of markers with multiple hits
202104TB-W33-N1_bin.147.purify	202104TB-W33-N1	2021-SLCB-W3	Freshwater lake	Tibet	2202_1	525	4415	2044529	0.4755	62.3	1.7	33.33	0	0	0	18	53.8	Medium	d__Bacteria;p__Verrucomicrobiota;c__Verrucomicrobiae;o__Verrucomicrobiales;f__Akkermansiaceae;g__Rubritalea;s__	classification based on placement in class-level tree
202104TB-W33-N1_bin.148.purify*	202104TB-W33-N1	2021-SLCB-W3	Freshwater lake	Tibet	2924_1	199	30962	3805578	0.67221	75.86	0.86	0	1	1	1	45	71.56	Medium	d__Bacteria;p__Actinomycetota;c__Acidimicrobiia;o__UBA5794;f__ZC4RG35;g__;s__	classification based on placement in class-level tree
202104TB-W33-N1_bin.150.purify	202104TB-W33-N1	2021-SLCB-W3	Freshwater lake	Tibet	3105_1	501	6773	2611347	0.7067	86.74	2.78	0	0	1	0	33	72.84	Medium	d__Bacteria;p__Chloroflexota;c__Limnocylindria;o__Limnocylindrales;f__CSP1-4;g__;s__	classification based on placement in class-level tree
202104TB-W33-N1_bin.154.purify	202104TB-W33-N1	2021-SLCB-W3	Freshwater lake	Tibet	954_1	223	18501	2696478	0.56592	84.42	3.89	30.77	0	0	0	19	64.97	Medium	d__Bacteria;p__Pseudomonadota;c__Gammaproteobacteria;o__Xanthomonadales;f__SZUA-36;g__SHZL01;s__	classification based on placement in class-level tree
202104TB-W33-N1_bin.156.purify	202104TB-W33-N1	2021-SLCB-W3	Freshwater lake	Tibet	4115_1	146	4423	601096	0.46116	55.9	1.18	0	0	2	0	25	50	Medium	d__Bacteria;p__Bacteroidota;c__Bacteroidia;o__Cytophagales;f__Amoebophilaceae;g__UBA8403;s__	classification based on placement in class-level tree	Genome not assigned to closest species as it falls outside its pre-defined ANI radius
202104TB-W33-N1_bin.157.purify	202104TB-W33-N1	2021-SLCB-W3	Freshwater lake	Tibet	778_3	505	23135	6253867	0.42731	93.56	3.42	33.33	0	1	0	38	76.46	Medium	d__Bacteria;p__Bacteroidota;c__Bacteroidia;o__Chitinophagales;f__Saprospiraceae;g__JABDMH01;s__	classification based on placement in class-level tree
202104TB-W33-N1_bin.16.purify	202104TB-W33-N1	2021-SLCB-W3	Freshwater lake	Tibet	2059_1	187	21554	2787795	0.59871	90.2	1.61	83.33	0	0	0	35	82.15	Medium	d__Bacteria;p__Pseudomonadota;c__Alphaproteobacteria;o__Rhodobacterales;f__Rhodobacteraceae;g__G020447305;s__	classification based on placement in class-level tree	Genome not assigned to closest species as it falls outside its pre-defined ANI radius
202104TB-W33-N1_bin.162.purify*	202104TB-W33-N1	2021-SLCB-W3	Freshwater lake	Tibet	486_1	798	3940	2814394	0.40826	56.69	5.45	0	0	1	0	28	29.44	Medium	d__Bacteria;p__Chloroflexota;c__Anaerolineae;o__Anaerolineales;f__Anaerolineaceae;g__UBA6170;s__	classification based on placement in class-level tree
202104TB-W33-N1_bin.166.purify	202104TB-W33-N1	2021-SLCB-W3	Freshwater lake	Tibet	2130_1	694	4347	2626290	0.67908	69.98	0	0	0	0	0	19	69.98	Medium	d__Bacteria;p__Pseudomonadota;c__Alphaproteobacteria;o__Rhodobacterales;f__Rhodobacteraceae;g__Pararhodobacter;s__	classification based on placement in class-level tree	Genome not assigned to closest species as it falls outside its pre-defined ANI radius
202104TB-W33-N1_bin.168.purify	202104TB-W33-N1	2021-SLCB-W3	Freshwater lake	Tibet	1468_1	305	16186	3227853	0.64359	89.37	4.25	40.91	1	1	1	37	68.12	Medium	d__Bacteria;p__Pseudomonadota;c__Gammaproteobacteria;o__Xanthomonadales;f__Wenzhouxiangellaceae;g__Wenzhouxiangella;s__	classification based on placement in class-level tree	Genome not assigned to closest species as it falls outside its pre-defined ANI radius
202104TB-W33-N1_bin.170.purify	202104TB-W33-N1	2021-SLCB-W3	Freshwater lake	Tibet	2181_1	261	6669	1418420	0.63113	53.97	1.21	0	0	0	0	17	47.92	Medium	d__Bacteria;p__Pseudomonadota;c__Alphaproteobacteria;o__Rhizobiales;f__Hyphomicrobiaceae;g__Hyphomicrobium_C;s__	classification based on placement in class-level tree	Genome not assigned to closest species as it falls outside its pre-defined ANI radius
202104TB-W33-N1_bin.171.purify	202104TB-W33-N1	2021-SLCB-W3	Freshwater lake	Tibet	1200_1	315	22262	4448151	0.58285	93.33	4.83	0	0	1	0	40	69.18	Medium	d__Bacteria;p__Chloroflexota;c__Anaerolineae;o__Promineofilales;f__Promineofilaceae;g__;s__	classification based on placement in class-level tree
202104TB-W33-N1_bin.20.purify*	202104TB-W33-N1	2021-SLCB-W3	Freshwater lake	Tibet	4008_0	802	3263	2437255	0.43864	60.68	8.33	36.84	0	0	0	24	19.03	Medium	d__Bacteria;p__Bacteroidota;c__Bacteroidia;o__Bacteroidales;f__UBA7960;g__SKYG01;s__	classification based on placement in class-level tree
202104TB-W33-N1_bin.22.purify	202104TB-W33-N1	2021-SLCB-W3	Freshwater lake	Tibet	1876_2	321	23032	4474978	0.70599	95.27	2.46	33.33	1	2	1	42	82.97	High	d__Bacteria;p__Myxococcota_A;c__UBA9160;o__UBA9160;f__PR03;g__CAADGG01;s__	classification based on placement in class-level tree	Genome not assigned to closest species as it falls outside its pre-defined ANI radius
202104TB-W33-N1_bin.24.purify	202104TB-W33-N1	2021-SLCB-W3	Freshwater lake	Tibet	4705_1	369	4344	1464607	0.56183	58.63	2.22	75	0	1	0	18	47.53	Medium	d__Bacteria;p__Armatimonadota;c__Fimbriimonadia;o__Fimbriimonadales;f__Fimbriimonadaceae;g__JADFMN01;s__	classification based on placement in class-level tree
202104TB-W33-N1_bin.27.purify	202104TB-W33-N1	2021-SLCB-W3	Freshwater lake	Tibet	4439_1	777	5103	3371170	0.35948	76.56	7.91	80.95	1	0	0	34	37.01	Medium	d__Bacteria;p__Bacteroidota;c__Ignavibacteria;o__Ignavibacteriales;f__Ignavibacteriaceae;g__JAGXRK01;s__	classification based on placement in class-level tree
202104TB-W33-N1_bin.28.purify*	202104TB-W33-N1	2021-SLCB-W3	Freshwater lake	Tibet	1695_1	411	7942	2496526	0.58884	89.29	3.44	28.57	1	0	1	32	72.09	Medium	d__Bacteria;p__Verrucomicrobiota;c__Verrucomicrobiae;o__Verrucomicrobiales;f__Akkermansiaceae;g__Luteolibacter;s__	classification based on placement in class-level tree
202104TB-W33-N1_bin.29.purify	202104TB-W33-N1	2021-SLCB-W3	Freshwater lake	Tibet	2933_5	672	4265	2553683	0.62525	76.65	7.6	100	2	0	1	41	38.65	Medium	d__Bacteria;p__Actinomycetota;c__Acidimicrobiia;o__UBA5794;f__ZC4RG35;g__;s__	classification based on placement in class-level tree
202104TB-W33-N1_bin.31.purify	202104TB-W33-N1	2021-SLCB-W3	Freshwater lake	Tibet	1128_1	1328	3479	4324338	0.57043	51.77	2.73	100	0	0	0	18	38.12	Medium	d__Bacteria;p__Chloroflexota;c__Anaerolineae;o__Caldilineales;f__Caldilineaceae;g__;s__	classification based on placement in class-level tree
202104TB-W33-N1_bin.32.purify	202104TB-W33-N1	2021-SLCB-W3	Freshwater lake	Tibet	3374_1	482	13595	4439544	0.66204	98.29	5.84	0	0	1	0	43	69.09	Medium	d__Bacteria;p__Acidobacteriota;c__Thermoanaerobaculia;o__Gp7-AA8;f__Gp7-AA8;g__;s__	classification based on placement in class-level tree
202104TB-W33-N1_bin.33.purify	202104TB-W33-N1	2021-SLCB-W3	Freshwater lake	Tibet	1823_3	322	21158	3498680	0.43022	95.72	4.27	41.18	1	1	0	35	74.37	Medium	d__Bacteria;p__Bacteroidota;c__Bacteroidia;o__Cytophagales;f__Cyclobacteriaceae;g__UBA2336;s__	classification based on placement in class-level tree	Genome has more than 15.0% of markers with multiple hits
202104TB-W33-N1_bin.35.purify	202104TB-W33-N1	2021-SLCB-W3	Freshwater lake	Tibet	1132_1	696	5485	3227280	0.56577	80	6.97	40	0	0	0	28	45.15	Medium	d__Bacteria;p__Chloroflexota;c__Anaerolineae;o__Anaerolineales;f__EnvOPS12;g__UBA8950;s__	classification based on placement in class-level tree	Genome not assigned to closest species as it falls outside its pre-defined ANI radius
202104TB-W33-N1_bin.37.purify	202104TB-W33-N1	2021-SLCB-W3	Freshwater lake	Tibet	3036_5	835	3568	2762530	0.72933	72.8	8.33	68	0	0	0	26	31.15	Medium	d__Bacteria;p__Deinococcota;c__Deinococci;o__Deinococcales;f__Trueperaceae;g__JAABTL01;s__	classification based on placement in class-level tree	Genome not assigned to closest species as it falls outside its pre-defined ANI radius
202104TB-W33-N1_bin.38.purify*	202104TB-W33-N1	2021-SLCB-W3	Freshwater lake	Tibet	1896_4	889	2804	2427820	0.6132	57.85	5.1	7.69	2	1	2	22	32.35	Medium	d__Bacteria;p__Bacteroidota;c__Rhodothermia;o__Rhodothermales;f__;g__;s__	classification based on placement in class-level tree
202104TB-W33-N1_bin.4.purify	202104TB-W33-N1	2021-SLCB-W3	Freshwater lake	Tibet	2930_1	350	9613	2366120	0.65752	96.58	4.02	33.33	1	0	1	35	76.48	Medium	d__Bacteria;p__Actinomycetota;c__Acidimicrobiia;o__UBA5794;f__UBA5794;g__SZUA-442;s__	classification based on placement in class-level tree
202104TB-W33-N1_bin.40.purify	202104TB-W33-N1	2021-SLCB-W3	Freshwater lake	Tibet	4141_1	559	6472	2916222	0.35213	63.79	5.17	25	1	0	1	22	37.94	Medium	d__Bacteria;p__Bacteroidota;c__Bacteroidia;o__Chitinophagales;f__Saprospiraceae;g__OLB9;s__	classification based on placement in class-level tree
202104TB-W33-N1_bin.41.purify	202104TB-W33-N1	2021-SLCB-W3	Freshwater lake	Tibet	1465_1	258	18609	3451240	0.6195	92.06	2.06	0	0	0	0	40	81.76	Medium	d__Bacteria;p__Verrucomicrobiota;c__Kiritimatiellia;o__SLOV01;f__SLOV01;g__SLOV01;s__	classification based on placement in class-level tree
202104TB-W33-N1_bin.42.purify	202104TB-W33-N1	2021-SLCB-W3	Freshwater lake	Tibet	424_1	159	18101	1811535	0.50181	82.21	2.53	58.33	0	0	0	26	69.56	Medium	d__Bacteria;p__Pseudomonadota;c__Gammaproteobacteria;o__Pseudomonadales;f__Moraxellaceae;g__;s__	classification based on placement in class-level tree
202104TB-W33-N1_bin.44.purify*	202104TB-W33-N1	2021-SLCB-W3	Freshwater lake	Tibet	1688_1	426	8953	2792243	0.56547	82.41	3.23	0	0	1	0	26	66.26	Medium	d__Bacteria;p__Verrucomicrobiota;c__Verrucomicrobiae;o__Verrucomicrobiales;f__Akkermansiaceae;g__Luteolibacter;s__	classification based on placement in class-level tree
202104TB-W33-N1_bin.45.purify	202104TB-W33-N1	2021-SLCB-W3	Freshwater lake	Tibet	3579_1	422	6247	2243724	0.47205	82.63	5.65	38.46	1	0	1	38	54.38	Medium	d__Bacteria;p__Bacillota_D;c__Dethiobacteria;o__DTU022;f__DTU022;g__;s__	classification based on placement in class-level tree
202104TB-W33-N1_bin.46.purify*	202104TB-W33-N1	2021-SLCB-W3	Freshwater lake	Tibet	3008_1	433	12495	3677528	0.72101	93.16	6.15	75	1	1	1	42	62.41	Medium	d__Bacteria;p__Actinomycetota;c__Acidimicrobiia;o__Acidimicrobiales;f__JAEUJM01;g__;s__	classification based on placement in class-level tree
202104TB-W33-N1_bin.48.purify*	202104TB-W33-N1	2021-SLCB-W3	Freshwater lake	Tibet	952_1	240	18712	2537944	0.55058	84.45	7.25	44	1	0	1	22	48.2	Medium	d__Bacteria;p__Pseudomonadota;c__Gammaproteobacteria;o__Xanthomonadales;f__SZUA-36;g__SHZL01;s__	classification based on placement in class-level tree
202104TB-W33-N1_bin.49.purify	202104TB-W33-N1	2021-SLCB-W3	Freshwater lake	Tibet	3175_1	251	9050	1722475	0.52627	82.46	2.68	33.33	0	1	0	29	69.06	Medium	d__Bacteria;p__Bacillota_H;c__UBA994;o__UBA994;f__UBA994;g__UBA2296;s__	classification based on placement in class-level tree
202104TB-W33-N1_bin.51.purify	202104TB-W33-N1	2021-SLCB-W3	Freshwater lake	Tibet	1199_1	1109	4664	4469908	0.57547	63.92	3.45	0	0	0	0	27	46.67	Medium	d__Bacteria;p__Chloroflexota;c__Anaerolineae;o__Promineofilales;f__Promineofilaceae;g__SLGK01;s__	classification based on placement in class-level tree	Genome not assigned to closest species as it falls outside its pre-defined ANI radius
202104TB-W33-N1_bin.53.purify	202104TB-W33-N1	2021-SLCB-W3	Freshwater lake	Tibet	2915_1	359	5234	1589360	0.69601	61.64	5.98	0	0	0	0	20	31.74	Medium	d__Bacteria;p__Actinomycetota;c__Acidimicrobiia;o__UBA5794;f__UBA11373;g__;s__	classification based on placement in class-level tree
202104TB-W33-N1_bin.54.purify	202104TB-W33-N1	2021-SLCB-W3	Freshwater lake	Tibet	4196_1	811	3419	2592762	0.42495	61.7	3.02	0	1	1	0	14	46.6	Medium	d__Bacteria;p__Bacteroidota;c__Bacteroidia;o__Chitinophagales;f__Chitinophagaceae;g__Phnomibacter;s__	classification based on placement in class-level tree
202104TB-W33-N1_bin.56.purify	202104TB-W33-N1	2021-SLCB-W3	Freshwater lake	Tibet	2269_1	453	10062	3381066	0.59222	82.32	5.21	35.48	0	1	0	30	56.27	Medium	d__Bacteria;p__Pseudomonadota;c__Gammaproteobacteria;o__Woeseiales;f__Woeseiaceae;g__;s__	classification based on placement in class-level tree
202104TB-W33-N1_bin.59.purify	202104TB-W33-N1	2021-SLCB-W3	Freshwater lake	Tibet	1923_3	846	4901	3437329	0.69841	67.24	2.59	50	0	0	0	20	54.29	Medium	d__Bacteria;p__Gemmatimonadota;c__Gemmatimonadetes;o__Longimicrobiales;f__UBA6960;g__SKNW01;s__SKNW01 sp007120305	topological placement and ANI have congruent species assignments
202104TB-W33-N1_bin.61.purify	202104TB-W33-N1	2021-SLCB-W3	Freshwater lake	Tibet	2978_1	278	34487	4010406	0.67188	75.8	8.62	45	1	1	0	44	32.7	Medium	d__Bacteria;p__Actinomycetota;c__Acidimicrobiia;o__Acidimicrobiales;f__Ilumatobacteraceae;g__Sva-07;s__	classification based on placement in class-level tree	Genome not assigned to closest species as it falls outside its pre-defined ANI radius
202104TB-W33-N1_bin.62.purify*	202104TB-W33-N1	2021-SLCB-W3	Freshwater lake	Tibet	1748_0	374	14115	3618600	0.44586	95.63	2.43	52.94	1	0	0	43	83.48	Medium	d__Bacteria;p__Pseudomonadota;c__Gammaproteobacteria;o__Enterobacterales_A;f__Vibrionaceae;g__Vibrio;s__Vibrio ordalii	topological placement and ANI have congruent species assignments
202104TB-W33-N1_bin.63.purify	202104TB-W33-N1	2021-SLCB-W3	Freshwater lake	Tibet	1197_1	911	7374	5031365	0.57899	89.7	6.11	44.44	1	1	1	40	59.15	Medium	d__Bacteria;p__Chloroflexota;c__Anaerolineae;o__Promineofilales;f__Promineofilaceae;g__;s__	classification based on placement in class-level tree
202104TB-W33-N1_bin.64.purify	202104TB-W33-N1	2021-SLCB-W3	Freshwater lake	Tibet	2906_1	163	29099	2529863	0.66682	85.47	8.12	0	0	1	0	51	44.87	Medium	d__Bacteria;p__Actinomycetota;c__Acidimicrobiia;o__UBA5794;f__UBA11373;g__;s__	classification based on placement in class-level tree
202104TB-W33-N1_bin.67.purify	202104TB-W33-N1	2021-SLCB-W3	Freshwater lake	Tibet	2798_1	436	6206	2096439	0.68173	72.78	4.39	54.55	0	0	0	22	50.83	Medium	d__Bacteria;p__Pseudomonadota;c__Gammaproteobacteria;o__XN24;f__XN24;g__XN24;s__	classification based on placement in class-level tree	Genome not assigned to closest species as it falls outside its pre-defined ANI radius
202104TB-W33-N1_bin.7.purify	202104TB-W33-N1	2021-SLCB-W3	Freshwater lake	Tibet	980_1	760	6567	4050335	0.55229	84.33	3.56	25	1	0	1	36	66.53	Medium	d__Bacteria;p__Bacteroidota;c__Bacteroidia;o__Chitinophagales;f__Saprospiraceae;g__UBA2329;s__	classification based on placement in class-level tree
202104TB-W33-N1_bin.71.purify	202104TB-W33-N1	2021-SLCB-W3	Freshwater lake	Tibet	964_1	314	19984	3345468	0.63366	92.51	5.37	4.76	2	0	1	37	65.66	Medium	d__Bacteria;p__Pseudomonadota;c__Gammaproteobacteria;o__Xanthomonadales;f__SZUA-36;g__SHZL01;s__	classification based on placement in class-level tree
202104TB-W33-N1_bin.72.purify*	202104TB-W33-N1	2021-SLCB-W3	Freshwater lake	Tibet	2971_2	740	3155	2178551	0.66494	60.65	1.71	0	1	0	1	24	52.1	Medium	d__Bacteria;p__Actinomycetota;c__Acidimicrobiia;o__Acidimicrobiales;f__Ilumatobacteraceae;g__;s__	classification based on placement in class-level tree
202104TB-W33-N1_bin.73.purify	202104TB-W33-N1	2021-SLCB-W3	Freshwater lake	Tibet	3340_1	643	6295	3322090	0.51244	82.7	5.91	57.14	0	0	0	33	53.15	Medium	d__Bacteria;p__Nitrospirota;c__Nitrospiria;o__Nitrospirales;f__UBA8639;g__UBA8639;s__	classification based on placement in class-level tree	Genome not assigned to closest species as it falls outside its pre-defined ANI radius
202104TB-W33-N1_bin.75.purify	202104TB-W33-N1	2021-SLCB-W3	Freshwater lake	Tibet	2486_4	433	9685	3003298	0.63695	67.24	0	0	0	0	0	17	67.24	Medium	d__Bacteria;p__Pseudomonadota;c__Gammaproteobacteria;o__Pseudomonadales;f__Halieaceae;g__Haliea;s__	classification based on placement in class-level tree
202104TB-W33-N1_bin.76.purify*	202104TB-W33-N1	2021-SLCB-W3	Freshwater lake	Tibet	3266_1	491	4992	2035402	0.62141	58.01	1.66	8.33	0	1	0	17	49.71	Medium	d__Bacteria;p__Verrucomicrobiota;c__Verrucomicrobiae;o__Verrucomicrobiales;f__SKLO01;g__SKLO01;s__	classification based on placement in class-level tree
202104TB-W33-N1_bin.79.purify	202104TB-W33-N1	2021-SLCB-W3	Freshwater lake	Tibet	1053_2	2247	2727	5958246	0.57457	71.19	2.8	33.33	1	1	1	23	57.19	Medium	d__Bacteria;p__Planctomycetota;c__Planctomycetia;o__Pirellulales;f__Pirellulaceae;g__GCA-2726245;s__	classification based on placement in class-level tree
202104TB-W33-N1_bin.80.purify	202104TB-W33-N1	2021-SLCB-W3	Freshwater lake	Tibet	4043_3	584	3978	2064177	0.45917	59.65	0.99	0	0	1	0	16	54.7	Medium	d__Bacteria;p__Bacteroidota;c__Bacteroidia;o__Chitinophagales;f__Saprospiraceae;g__JAGNXB01;s__	classification based on placement in class-level tree
202104TB-W33-N1_bin.83.purify	202104TB-W33-N1	2021-SLCB-W3	Freshwater lake	Tibet	1890_1	408	7173	2441279	0.52753	81.99	2.87	57.14	0	0	0	25	67.64	Medium	d__Bacteria;p__Bacteroidota;c__Bacteroidia;o__Chitinophagales;f__S012-47;g__CAJXXO01;s__	classification based on placement in class-level tree
202104TB-W33-N1_bin.84.purify	202104TB-W33-N1	2021-SLCB-W3	Freshwater lake	Tibet	1322_2	731	5124	2718520	0.53856	91.61	1.61	100	3	10	11	42	83.56	High	d__Bacteria;p__Desulfobacterota_F;c__Desulfuromonadia;o__Desulfuromonadales;f__Geopsychrobacteraceae;g__Pelovirga;s__	classification based on placement in class-level tree	Genome not assigned to closest species as it falls outside its pre-defined ANI radius
202104TB-W33-N1_bin.85.purify*	202104TB-W33-N1	2021-SLCB-W3	Freshwater lake	Tibet	1474_3	555	3069	1614171	0.61376	67.23	3.64	37.5	1	0	1	17	49.03	Medium	d__Bacteria;p__Desulfobacterota;c__Desulfobulbia;o__Desulfobulbales;f__Desulfurivibrionaceae;g__Desulfurivibrio;s__	classification based on placement in class-level tree	Genome not assigned to closest species as it falls outside its pre-defined ANI radius
202104TB-W33-N1_bin.87.purify	202104TB-W33-N1	2021-SLCB-W3	Freshwater lake	Tibet	438_3	181	19293	2327712	0.46659	92.11	0	0	1	0	1	30	92.11	Medium	d__Bacteria;p__Pseudomonadota;c__Gammaproteobacteria;o__Burkholderiales;f__Nitrosomonadaceae;g__Nitrosomonas;s__	classification based on placement in class-level tree
202104TB-W33-N1_bin.88.purify	202104TB-W33-N1	2021-SLCB-W3	Freshwater lake	Tibet	1689_1	796	3282	2439214	0.61881	70.32	9.57	81.82	0	0	0	28	22.47	Medium	d__Bacteria;p__Verrucomicrobiota;c__Verrucomicrobiae;o__Verrucomicrobiales;f__Akkermansiaceae;g__Luteolibacter;s__	classification based on placement in class-level tree	Genome not assigned to closest species as it falls outside its pre-defined ANI radius
202104TB-W33-N1_bin.92.purify*	202104TB-W33-N1	2021-SLCB-W3	Freshwater lake	Tibet	1916_4	1083	2351	2548763	0.65956	59.02	8.98	9.52	1	0	0	18	14.12	Medium	d__Bacteria;p__Gemmatimonadota;c__Gemmatimonadetes;o__Longimicrobiales;f__UBA6960;g__SHZS01;s__	classification based on placement in class-level tree
202104TB-W33-N1_bin.93.purify*	202104TB-W33-N1	2021-SLCB-W3	Freshwater lake	Tibet	3191_2	631	2849	1565395	0.50705	64.04	0.88	100	0	0	0	29	59.64	Medium	d__Bacteria;p__Desulfobacterota;c__Desulfobulbia;o__Desulfobulbales;f__Desulfobulbaceae;g__Electronema;s__	classification based on placement in class-level tree
202104TB-W33-N1_bin.94.purify	202104TB-W33-N1	2021-SLCB-W3	Freshwater lake	Tibet	2828_1	685	4500	2653543	0.69715	54.14	8.62	40	0	0	0	14	11.04	Medium	d__Bacteria;p__Pseudomonadota;c__Gammaproteobacteria;o__Steroidobacterales;f__Steroidobacteraceae;g__;s__	classification based on placement in class-level tree
202104TB-W33-N1_bin.95.purify	202104TB-W33-N1	2021-SLCB-W3	Freshwater lake	Tibet	3334_1	337	13590	2774538	0.36799	89.07	0.51	33.33	1	2	1	35	86.52	Medium	d__Bacteria;p__Bacteroidota;c__Ignavibacteria;o__SJA-28;f__B-1AR;g__OLB4;s__	classification based on placement in class-level tree
202104TB-W33-N1_bin.96.purify	202104TB-W33-N1	2021-SLCB-W3	Freshwater lake	Tibet	1833_1	328	13014	2864584	0.46648	86.2	0.81	0	0	0	0	33	82.15	Medium	d__Bacteria;p__Bacteroidota;c__Bacteroidia;o__Bacteroidales;f__UBA7960;g__UBA7960;s__	classification based on placement in class-level tree	Genome not assigned to closest species as it falls outside its pre-defined ANI radius
202104TB-W33-N1_bin.99.purify	202104TB-W33-N1	2021-SLCB-W3	Freshwater lake	Tibet	2445_2	231	5112	1048516	0.59713	50.16	1.72	100	0	0	0	17	41.56	Medium	d__Bacteria;p__Pseudomonadota;c__Gammaproteobacteria;o__JAIVGZ01;f__JAIVGZ01;g__JAIVGZ01;s__	classification based on placement in class-level tree
202104TB-W34-N1_bin.10.purify*	202104TB-W34-N1	2021-SLCB-W4	Freshwater lake	Tibet	4174_1	865	5539	3883766	0.39189	81.48	4.42	73.68	2	1	0	26	59.38	Medium	d__Bacteria;p__Bacteroidota;c__Bacteroidia;o__Cytophagales;f__Cyclobacteriaceae;g__Aquiflexum;s__	classification based on placement in class-level tree	Genome not assigned to closest species as it falls outside its pre-defined ANI radius
202104TB-W34-N1_bin.100.purify*	202104TB-W34-N1	2021-SLCB-W4	Freshwater lake	Tibet	1676_1	886	2623	2262730	0.68303	56.73	1.02	50	0	0	0	18	51.63	Medium	d__Bacteria;p__Verrucomicrobiota;c__Verrucomicrobiae;o__Verrucomicrobiales;f__DEV007;g__JAEUHH01;s__	classification based on placement in class-level tree
202104TB-W34-N1_bin.102.purify	202104TB-W34-N1	2021-SLCB-W4	Freshwater lake	Tibet	1908_2	621	9002	4110876	0.65938	94.51	2.75	33.33	1	1	1	23	80.76	High	d__Bacteria;p__Gemmatimonadota;c__Gemmatimonadetes;o__Longimicrobiales;f__UBA6960;g__PXFI01;s__	classification based on placement in class-level tree	Genome not assigned to closest species as it falls outside its pre-defined ANI radius
202104TB-W34-N1_bin.103.purify	202104TB-W34-N1	2021-SLCB-W4	Freshwater lake	Tibet	1898_1	861	7779	5105342	0.5496	90.06	3.3	12.5	0	1	0	26	73.56	Medium	d__Bacteria;p__Bacteroidota;c__Bacteroidia;o__Chitinophagales;f__Saprospiraceae;g__JACJYE01;s__	classification based on placement in class-level tree
202104TB-W34-N1_bin.106.purify	202104TB-W34-N1	2021-SLCB-W4	Freshwater lake	Tibet	1010_1	1599	3318	4929576	0.55079	75.55	1.12	50	1	2	1	14	69.95	Medium	d__Bacteria;p__Planctomycetota;c__Planctomycetia;o__Planctomycetales;f__Planctomycetaceae;g__SXXK01;s__	classification based on placement in class-level tree
202104TB-W34-N1_bin.11.purify	202104TB-W34-N1	2021-SLCB-W4	Freshwater lake	Tibet	2930_1	289	11520	2360870	0.65724	94.44	3.85	40	0	1	0	36	75.19	Medium	d__Bacteria;p__Actinomycetota;c__Acidimicrobiia;o__UBA5794;f__UBA5794;g__SZUA-442;s__	classification based on placement in class-level tree
202104TB-W34-N1_bin.110.purify*	202104TB-W34-N1	2021-SLCB-W4	Freshwater lake	Tibet	725_2	427	3186	1288485	0.41301	53.95	1.71	25	0	0	0	18	45.4	Medium	d__Bacteria;p__Pseudomonadota;c__Gammaproteobacteria;o__Burkholderiales;f__Methylophilaceae;g__GCA-2401735;s__	classification based on placement in class-level tree
202104TB-W34-N1_bin.111.purify*	202104TB-W34-N1	2021-SLCB-W4	Freshwater lake	Tibet	3569_1	70	64803	1719135	0.47447	75.52	0	0	2	0	0	17	75.52	Medium	d__Bacteria;p__Bacillota_A;c__Clostridia;o__Peptostreptococcales;f__Tindalliaceae;g__JAABSW01;s__	classification based on placement in class-level tree
202104TB-W34-N1_bin.113.purify	202104TB-W34-N1	2021-SLCB-W4	Freshwater lake	Tibet	778_3	966	4081	3458153	0.42659	57.07	3.63	12.5	0	1	0	14	38.92	Medium	d__Bacteria;p__Bacteroidota;c__Bacteroidia;o__Chitinophagales;f__Saprospiraceae;g__JABDMH01;s__	classification based on placement in class-level tree
202104TB-W34-N1_bin.115.purify	202104TB-W34-N1	2021-SLCB-W4	Freshwater lake	Tibet	4004_2	416	12121	3489525	0.48445	89.25	3.26	33.33	1	0	0	31	72.95	Medium	d__Bacteria;p__Bacteroidota;c__Bacteroidia;o__Bacteroidales;f__UBA7960;g__SKYG01;s__	classification based on placement in class-level tree
202104TB-W34-N1_bin.116.purify*	202104TB-W34-N1	2021-SLCB-W4	Freshwater lake	Tibet	1062_0	1443	1852	2584339	0.61152	52.34	0	0	0	0	0	10	52.34	Medium	d__Bacteria;p__Pseudomonadota;c__Gammaproteobacteria;o__Burkholderiales;f__Burkholderiaceae_B;g__Rubrivivax;s__	classification based on placement in class-level tree
202104TB-W34-N1_bin.118.purify	202104TB-W34-N1	2021-SLCB-W4	Freshwater lake	Tibet	2931_1	517	5686	2462976	0.69843	90.5	0.85	100	1	0	1	39	86.25	Medium	d__Bacteria;p__Actinomycetota;c__Acidimicrobiia;o__UBA5794;f__JAENVV01;g__JAHEFX01;s__	classification based on placement in class-level tree
202104TB-W34-N1_bin.120.purify*	202104TB-W34-N1	2021-SLCB-W4	Freshwater lake	Tibet	3594_1	184	18144	2134051	0.50761	86.86	2.54	37.5	1	1	1	29	74.16	Medium	d__Bacteria;p__Bacillota_D;c__Dethiobacteria;o__PWVN01;f__PWVN01;g__;s__	classification based on placement in class-level tree
202104TB-W34-N1_bin.121.purify	202104TB-W34-N1	2021-SLCB-W4	Freshwater lake	Tibet	4096_2	619	5697	2836580	0.36901	83.83	9.06	62.75	1	0	1	27	38.53	Medium	d__Bacteria;p__Bacteroidota;c__Bacteroidia;o__Flavobacteriales;f__Flavobacteriaceae;g__Planktosalinus;s__	classification based on placement in class-level tree	Genome not assigned to closest species as it falls outside its pre-defined ANI radius
202104TB-W34-N1_bin.124.purify	202104TB-W34-N1	2021-SLCB-W4	Freshwater lake	Tibet	2924_1	289	23924	4333164	0.6713	98.29	3.09	40	1	1	1	47	82.84	High	d__Bacteria;p__Actinomycetota;c__Acidimicrobiia;o__UBA5794;f__ZC4RG35;g__;s__	classification based on placement in class-level tree
202104TB-W34-N1_bin.125.purify	202104TB-W34-N1	2021-SLCB-W4	Freshwater lake	Tibet	2196_1	372	8996	2557085	0.58238	52.35	0.86	0	0	0	0	21	48.05	Medium	d__Bacteria;p__Pseudomonadota;c__Alphaproteobacteria;o__Rhizobiales;f__Hyphomicrobiaceae;g__CAJQQK01;s__	classification based on placement in class-level tree
202104TB-W34-N1_bin.126.purify*	202104TB-W34-N1	2021-SLCB-W4	Freshwater lake	Tibet	1893_1	672	12335	5757531	0.55612	81.68	2.46	33.33	1	2	1	37	69.38	Medium	d__Bacteria;p__Bacteroidota;c__Bacteroidia;o__J057;f__J057;g__;s__	classification based on placement in class-level tree
202104TB-W34-N1_bin.128.purify	202104TB-W34-N1	2021-SLCB-W4	Freshwater lake	Tibet	2285_2	1378	3372	4283908	0.67554	79.84	5.89	64	0	0	0	33	50.39	Medium	d__Bacteria;p__Pseudomonadota;c__Alphaproteobacteria;o__Geminicoccales;f__Geminicoccaceae;g__SLRI01;s__	classification based on placement in class-level tree	Genome not assigned to closest species as it falls outside its pre-defined ANI radius
202104TB-W34-N1_bin.129.purify	202104TB-W34-N1	2021-SLCB-W4	Freshwater lake	Tibet	2130_1	259	21459	3393083	0.67682	92.71	2.07	25	0	0	0	34	82.36	Medium	d__Bacteria;p__Pseudomonadota;c__Alphaproteobacteria;o__Rhodobacterales;f__Rhodobacteraceae;g__Pararhodobacter;s__	classification based on placement in class-level tree	Genome not assigned to closest species as it falls outside its pre-defined ANI radius
202104TB-W34-N1_bin.132.purify	202104TB-W34-N1	2021-SLCB-W4	Freshwater lake	Tibet	1832_1	238	11984	2123266	0.4391	80.36	4.14	22.22	0	2	0	23	59.66	Medium	d__Bacteria;p__Bacteroidota;c__Bacteroidia;o__Bacteroidales;f__UBA7960;g__UBA7960;s__	classification based on placement in class-level tree
202104TB-W34-N1_bin.133.purify	202104TB-W34-N1	2021-SLCB-W4	Freshwater lake	Tibet	3334_1	542	4920	2298937	0.37117	80.81	1.86	20	0	0	0	25	71.51	Medium	d__Bacteria;p__Bacteroidota;c__Ignavibacteria;o__SJA-28;f__B-1AR;g__OLB4;s__	classification based on placement in class-level tree
202104TB-W34-N1_bin.134.purify	202104TB-W34-N1	2021-SLCB-W4	Freshwater lake	Tibet	1034_1	1278	4102	4640483	0.56613	69.64	4.12	50	0	0	0	20	49.04	Medium	d__Bacteria;p__Planctomycetota;c__Planctomycetia;o__Pirellulales;f__Pirellulaceae;g__Aureliella;s__	classification based on placement in class-level tree
202104TB-W34-N1_bin.135.purify	202104TB-W34-N1	2021-SLCB-W4	Freshwater lake	Tibet	3590_1	63	54483	2152448	0.55071	93.01	1.68	0	0	1	0	41	84.61	Medium	d__Bacteria;p__Omnitrophota;c__Koll11;o__B26-G9;f__JAMWCB01;g__;s__	classification based on placement in class-level tree
202104TB-W34-N1_bin.136.purify*	202104TB-W34-N1	2021-SLCB-W4	Freshwater lake	Tibet	1196_1	1156	3214	3514882	0.56553	52.28	3.74	40	2	1	1	20	33.58	Medium	d__Bacteria;p__Chloroflexota;c__Anaerolineae;o__Promineofilales;f__Promineofilaceae;g__;s__	classification based on placement in class-level tree
202104TB-W34-N1_bin.137.purify	202104TB-W34-N1	2021-SLCB-W4	Freshwater lake	Tibet	3551_1	528	3446	1673062	0.5077	62.57	1.34	33.33	0	0	0	9	55.87	Medium	d__Bacteria;p__Bacteroidota;c__Bacteroidia;o__Bacteroidales;f__JAGNHN01;g__JAGNHN01;s__	classification based on placement in class-level tree
202104TB-W34-N1_bin.138.purify*	202104TB-W34-N1	2021-SLCB-W4	Freshwater lake	Tibet	820_3	1334	1903	2453802	0.54759	62.58	1.82	50	0	0	0	18	53.48	Medium	d__Bacteria;p__Chloroflexota;c__Anaerolineae;o__Anaerolineales;f__;g__;s__	classification based on placement in class-level tree
202104TB-W34-N1_bin.139.purify	202104TB-W34-N1	2021-SLCB-W4	Freshwater lake	Tibet	2120_1	434	15969	4225173	0.60657	93.44	3.73	46.67	0	0	0	42	74.79	Medium	d__Bacteria;p__Pseudomonadota;c__Alphaproteobacteria;o__Rhodobacterales;f__Rhodobacteraceae;g__EhC02;s__	classification based on placement in class-level tree	Genome not assigned to closest species as it falls outside its pre-defined ANI radius
202104TB-W34-N1_bin.140.purify*	202104TB-W34-N1	2021-SLCB-W4	Freshwater lake	Tibet	4153_1	204	19177	2160342	0.3692	50	1.72	0	1	1	1	15	41.4	Medium	d__Bacteria;p__Bacteroidota;c__Bacteroidia;o__Chitinophagales;f__Saprospiraceae;g__;s__	classification based on placement in class-level tree
202104TB-W34-N1_bin.142.purify*	202104TB-W34-N1	2021-SLCB-W4	Freshwater lake	Tibet	2233_6	1483	2083	2916683	0.58855	57.7	3.42	11.11	1	1	2	11	40.6	Medium	d__Bacteria;p__Bacteroidota;c__Bacteroidia;o__Chitinophagales;f__Saprospiraceae;g__;s__	classification based on placement in class-level tree
202104TB-W34-N1_bin.145.purify	202104TB-W34-N1	2021-SLCB-W4	Freshwater lake	Tibet	2059_1	169	23610	2603668	0.59863	86.08	1	66.67	0	1	0	37	81.08	Medium	d__Bacteria;p__Pseudomonadota;c__Alphaproteobacteria;o__Rhodobacterales;f__Rhodobacteraceae;g__G020447305;s__	classification based on placement in class-level tree	Genome not assigned to closest species as it falls outside its pre-defined ANI radius
202104TB-W34-N1_bin.146.purify	202104TB-W34-N1	2021-SLCB-W4	Freshwater lake	Tibet	1609_3	604	4893	2672272	0.5623	56.7	1.82	50	0	0	0	16	47.6	Medium	d__Bacteria;p__Desulfobacterota;c__Desulfobulbia;o__Desulfobulbales;f__Desulfocapsaceae;g__Desulforhopalus;s__	classification based on placement in class-level tree
202104TB-W34-N1_bin.147.purify	202104TB-W34-N1	2021-SLCB-W4	Freshwater lake	Tibet	3250_4	611	5264	2774343	0.63358	81.91	5.49	80	1	0	0	34	54.46	Medium	d__Bacteria;p__Pseudomonadota;c__Gammaproteobacteria;o__Competibacterales;f__Competibacteraceae;g__REEE01;s__	classification based on placement in class-level tree	Genome not assigned to closest species as it falls outside its pre-defined ANI radius
202104TB-W34-N1_bin.148.purify	202104TB-W34-N1	2021-SLCB-W4	Freshwater lake	Tibet	843_1	594	5872	2910992	0.37547	76.65	0.55	33.33	1	0	1	43	73.9	Medium	d__Bacteria;p__Cyanobacteriota;c__Cyanobacteriia;o__Cyanobacteriales;f__JAABRE01;g__JAABRE01;s__	classification based on placement in class-level tree	Genome not assigned to closest species as it falls outside its pre-defined ANI radius
202104TB-W34-N1_bin.149.purify*	202104TB-W34-N1	2021-SLCB-W4	Freshwater lake	Tibet	1129_1	907	5576	4160968	0.64061	90.91	2.73	66.67	1	0	0	33	77.26	Medium	d__Bacteria;p__Chloroflexota;c__Anaerolineae;o__Caldilineales;f__Caldilineaceae;g__JAGNDO01;s__	classification based on placement in class-level tree	Genome not assigned to closest species as it falls outside its pre-defined ANI radius
202104TB-W34-N1_bin.15.purify	202104TB-W34-N1	2021-SLCB-W4	Freshwater lake	Tibet	1555_1	104	56200	3202861	0.54741	96.11	0	0	1	0	0	41	96.11	Medium	d__Bacteria;p__Desulfobacterota;c__Desulfobacteria;o__Desulfobacterales;f__Desulfobacteraceae;g__Desulfotignum;s__	classification based on placement in class-level tree	Genome not assigned to closest species as it falls outside its pre-defined ANI radius
202104TB-W34-N1_bin.152.purify*	202104TB-W34-N1	2021-SLCB-W4	Freshwater lake	Tibet	2342_3	762	4404	2944990	0.64619	61.27	3.59	33.33	0	0	0	27	43.32	Medium	d__Bacteria;p__Acidobacteriota;c__Vicinamibacteria;o__Vicinamibacterales;f__SCN-69-37;g__SYFT01;s__	classification based on placement in class-level tree	Genome not assigned to closest species as it falls outside its pre-defined ANI radius
202104TB-W34-N1_bin.153.purify	202104TB-W34-N1	2021-SLCB-W4	Freshwater lake	Tibet	111_1	131	4149	451185	0.41136	57.92	2.25	0	0	0	0	24	46.67	Medium	d__Bacteria;p__Patescibacteria;c__CPR2;o__UBA1875;f__UBA1875;g__;s__	classification based on placement in class-level tree
202104TB-W34-N1_bin.158.purify*	202104TB-W34-N1	2021-SLCB-W4	Freshwater lake	Tibet	4356_2	1200	2602	3076755	0.5581	52.53	2.75	100	0	0	0	17	38.78	Medium	d__Bacteria;p__Planctomycetota;c__Planctomycetia;o__Pirellulales;f__Pirellulaceae;g__UBA6163;s__	classification based on placement in class-level tree	Genome not assigned to closest species as it falls outside its pre-defined ANI radius
202104TB-W34-N1_bin.159.purify*	202104TB-W34-N1	2021-SLCB-W4	Freshwater lake	Tibet	424_1	111	27122	2017976	0.4993	93.02	0.43	0	1	1	0	30	90.87	Medium	d__Bacteria;p__Pseudomonadota;c__Gammaproteobacteria;o__Pseudomonadales;f__Moraxellaceae;g__;s__	classification based on placement in class-level tree
202104TB-W34-N1_bin.16.purify	202104TB-W34-N1	2021-SLCB-W4	Freshwater lake	Tibet	4103_1	183	14616	1881227	0.36528	65.46	1.32	33.33	1	0	1	21	58.86	Medium	d__Bacteria;p__Bacteroidota;c__Bacteroidia;o__Flavobacteriales;f__Flavobacteriaceae;g__Winogradskyella;s__	classification based on placement in class-level tree
202104TB-W34-N1_bin.162.purify	202104TB-W34-N1	2021-SLCB-W4	Freshwater lake	Tibet	1912_2	1340	4830	5397573	0.68455	96.15	4.46	0	0	2	0	28	73.85	Medium	d__Bacteria;p__Gemmatimonadota;c__Gemmatimonadetes;o__Longimicrobiales;f__UBA6960;g__;s__	classification based on placement in class-level tree
202104TB-W34-N1_bin.166.purify	202104TB-W34-N1	2021-SLCB-W4	Freshwater lake	Tibet	2599_1	1108	4056	4025895	0.69191	80.68	6.51	72.97	1	1	1	29	48.13	Medium	d__Bacteria;p__Pseudomonadota;c__Gammaproteobacteria;o__Burkholderiales;f__Burkholderiaceae_B;g__Rubrivivax;s__	classification based on placement in class-level tree	Genome not assigned to closest species as it falls outside its pre-defined ANI radius
202104TB-W34-N1_bin.169.purify	202104TB-W34-N1	2021-SLCB-W4	Freshwater lake	Tibet	1586_7	844	3015	2477034	0.53613	80.16	5.12	84.62	0	2	0	32	54.56	Medium	d__Bacteria;p__Desulfobacterota;c__Desulfobacteria;o__Desulfobacterales;f__Desulfosalsimonadaceae;g__SURF-33;s__	classification based on placement in class-level tree	Genome not assigned to closest species as it falls outside its pre-defined ANI radius
202104TB-W34-N1_bin.170.purify	202104TB-W34-N1	2021-SLCB-W4	Freshwater lake	Tibet	3641_1	428	4037	1606013	0.4867	54.08	0	0	1	0	0	13	54.08	Medium	d__Bacteria;p__Bacteroidota;c__Rhodothermia;o__Balneolales;f__M1805;g__;s__	classification based on placement in class-level tree
202104TB-W34-N1_bin.172.purify	202104TB-W34-N1	2021-SLCB-W4	Freshwater lake	Tibet	1128_1	1468	4515	5911679	0.56927	90	7.56	27.27	2	1	1	33	52.2	Medium	d__Bacteria;p__Chloroflexota;c__Anaerolineae;o__Caldilineales;f__Caldilineaceae;g__;s__	classification based on placement in class-level tree
202104TB-W34-N1_bin.174.purify	202104TB-W34-N1	2021-SLCB-W4	Freshwater lake	Tibet	1834_1	716	4107	2600233	0.48224	68.8	3.27	42.86	0	0	0	20	52.45	Medium	d__Bacteria;p__Bacteroidota;c__Bacteroidia;o__Bacteroidales;f__UBA7960;g__UBA7960;s__	classification based on placement in class-level tree	Genome not assigned to closest species as it falls outside its pre-defined ANI radius
202104TB-W34-N1_bin.175.purify	202104TB-W34-N1	2021-SLCB-W4	Freshwater lake	Tibet	2718_1	907	3983	3207228	0.60973	77.5	5.55	33.33	0	0	0	32	49.75	Medium	d__Bacteria;p__Pseudomonadota;c__Gammaproteobacteria;o__Burkholderiales;f__Rhodocyclaceae;g__Azoarcus_F;s__	classification based on placement in class-level tree
202104TB-W34-N1_bin.179.purify	202104TB-W34-N1	2021-SLCB-W4	Freshwater lake	Tibet	3970_2	410	12927	3226219	0.40373	87.62	6.19	18.18	2	0	0	31	56.67	Medium	d__Bacteria;p__Bacteroidota;c__Bacteroidia;o__Chitinophagales;f__Saprospiraceae;g__SLDF01;s__	classification based on placement in class-level tree
[truncated: 12,627 more rows]

## Sheet: Table S4
Table S4. Summary of the quality of metagenome-assembled genomes grouped by ecosystems and regions. The Kruskal-Wallis rank sum test is used to calculate the statistical significance of the differences in the characteristics across ecosystems or regions.
[truncated: 37 more rows]

[truncated: 10 more sheets: Table S5, Table S6, Table S7, Table S8, Table S9, Table S10, Table S11, Table S12, Table S13, Table S14]
